# Supplementary material for: Gut microbiota from high-risk men who have sex with men drive immune activation in gnotobiotic mice and in vitro HIV infection
Source: PLoS Pathog. 2019 Apr 4;15(4):e1007611. doi: 10.1371/journal.ppat.1007611 (PMC6448819; doi:10.1371/journal.ppat.1007611)
Supplement: S1 Table — For race and ethnicity, values are numbers of white/white-hispanic/black/asian study subjects included in each analysis. For CD4 count and nadir, values are cells/μl. For viral load, values are copies/ml. (XLSX) [file ppat.1007611.s010.xlsx]

## Sheet: Sheet1
Subject	Analysis	Sample	Age median (range)	Race and ethnicity	BMI median	CD4 count median (range)	Viral load median	CD4 nadir median (range)
group		size			(range)		(range)
HIV-	PBMC phenotyping	18	33 (19 - 68)	13/3/1/1	26.3 (19.6 - 30)	N/A	N/A	N/A
MSW	Mouse transfer	16	33.5 (19 - 73)	11/3/1/1	25.85 (21.4 - 30)	N/A	N/A	N/A
	LPC infection	12	31.5 (19 - 68)	10/1/1/0	26.55 (19.6 - 30)	N/A	N/A	N/A
HIV-	PBMC phenotyping	19	35 (23 - 57)	15/3/1/0	25.9 (19.5 - 29.9)	N/A	N/A	N/A
MSM	Mouse transfer	19	35 (23 - 57)	15/3/1/0	25.4 (19.5 - 29.9)	N/A	N/A	N/A
	LPC infection	15	39 (28 - 57)	11/3/1/0	25.9 (22.4 - 29.9)	N/A	N/A	N/A
HIV+	PBMC phenotyping	13	37 (23 - 56)	10/1/2/0	23.5 (20 - 30.2)	577 (201 - 939)	62800 (159 - 522935)	495 (201 - 939)
MSM	Mouse transfer	12	37.5 (23 - 52)	10/0/2/0	21.35 (15.9 - 30.2)	574 (201 - 939)	101400 (159 - 522935)	459 (116 - 939)
	LPC infection	9	38 (23 - 56)	6/1/2/0	23.5 (20 - 30.2)	577 (291 - 766)	47650 (2530 - 522935)	495 (241 - 766)
For race and ethnicity, values are numbers of white/white-hispanic/black/asian study subjects included in each analysis
For CD4 count and nadir, values are cells/μl and for viral load, values are copies/ml
