# Supplementary material for: Gut microbiota from high-risk men who have sex with men drive immune activation in gnotobiotic mice and in vitro HIV infection
Source: PLoS Pathog. 2019 Apr 4;15(4):e1007611. doi: 10.1371/journal.ppat.1007611 (PMC6448819; doi:10.1371/journal.ppat.1007611)
Supplement: S2 Table — 16S sequence variants significantly different in relative abundance with MSM were identified in mouse recipients. 5/6 variants were also significantly different with MSM in donors. ns = not significant. (XLSX) [file ppat.1007611.s011.xlsx]

## Sheet: Sheet1
			Recipients					Donors
	BLAST	RDP	Mean relative abundance			HIV- MSW vs HIV- MSM		Mean relative abundance			HIV- MSW vs HIV- MSM
Taxonomy	% identitiy	database ID	HIV- MSW	HIV- MSM	HIV+ MSM	p-value	FDR p value	HIV- MSW	HIV- MSM	HIV+ MSM	p-value	FDR p-value
Increased with MSM
Desulfovibrio desulfricans	0.913	S000006150	0	0.00649124	0.00563047	<0.005	<0.05	0	0.000241508	0.000312154	<0.05	<0.1
Holdemanella biformis	0.98	S004459052	4.45934e-05	0.00127359	0.00185536	<0.005	<0.1	0.000629185	0.0163141	0.0140742	<0.001	<0.05
Howardella ureilytica	1	S000926211	0	0.000160759	0.000257527	<0.005	<0.1	0	0.000138005	3.90192e-05	<0.005	<0.05
Decreased with MSM
Clostridium leptum	0.913	S000004442	0.000954298	0.000145151	0.000752095	<0.005	<0.05	0.000749169	0.000162649	0.000238017	<0.01	<0.1
Bacteroides uniformis	1	S000001704	0.138786	0.0568042	0.043086	<0.005	<0.05	0.0335224	0.00432497	0.00429211	<0.001	<0.05
Flavonifractor plautii	0.959	S000424696	0.00204907	0.000254405	0.00298497	<0.005	<0.05	0.000509201	0.000120754	0.000663327	ns, p=0.057	ns, p=0.21
ns = not significant
