# Supplementary material for: Gut microbiota from high-risk men who have sex with men drive immune activation in gnotobiotic mice and in vitro HIV infection
Source: PLoS Pathog. 2019 Apr 4;15(4):e1007611. doi: 10.1371/journal.ppat.1007611 (PMC6448819; doi:10.1371/journal.ppat.1007611)
Supplement: S4 Table — The four tabs in this table are data from non-parametric t-tests performed for donors vs recipients for: (1) all groups, (2) HIV-neg MSW, (3) HIV-neg MSM, and (4) HIV-pos MSM. Families that significantly decreased in mouse recipients are highlighted in red and families that significantly increased in mouse recipients are highlighted in green (FDR p-value<0.1). Non-parametric t-tests were performed for all bacterial families identified. FDR_P = FDR corrected p-values, Bonferroni_P = Bonferroni corrected p-values. f__ = unclassified bacterial family. (XLSX) [file ppat.1007611.s013.xlsx]

## Sheet: (1) All groups
Bacterial Family	Test-Statistic	P	FDR_P	Bonferroni_P	Recipient mean	Donor mean	Across groups
k__Bacteria;p__Actinobacteria;c__Actinobacteria;o__Actinomycetales;f__Actinomycetaceae	-2.44311	0.000999001	0.00189284	0.035964	0	0.000252048	consistent stastical difference
k__Bacteria;p__Actinobacteria;c__Actinobacteria;o__Bifidobacteriales;f__Bifidobacteriaceae	-3.76533	0.000999001	0.00189284	0.035964	0.000102731	0.0111001	consistent stastical difference
k__Bacteria;p__Actinobacteria;c__Coriobacteriia;o__Coriobacteriales;f__Coriobacteriaceae	-7.38441	0.000999001	0.00189284	0.035964	0.000409527	0.00421706	consistent stastical difference
k__Bacteria;p__Bacteroidetes;c__Bacteroidia;o__Bacteroidales;f__	-3.83355	0.000999001	0.00189284	0.035964	7.40783e-05	0.00814323
k__Bacteria;p__Bacteroidetes;c__Bacteroidia;o__Bacteroidales;f__Bacteroidaceae	11.5186	0.000999001	0.00189284	0.035964	0.465692	0.106082	consistent stastical difference
k__Bacteria;p__Bacteroidetes;c__Bacteroidia;o__Bacteroidales;f__Porphyromonadaceae	7.70894	0.000999001	0.00189284	0.035964	0.105378	0.0257856	consistent stastical difference
k__Bacteria;p__Bacteroidetes;c__Bacteroidia;o__Bacteroidales;f__Prevotellaceae	-6.86732	0.000999001	0.00189284	0.035964	0.00736869	0.162095	consistent trend
k__Bacteria;p__Firmicutes;c__Bacilli;o__Lactobacillales;f__Streptococcaceae	-4.72242	0.000999001	0.00189284	0.035964	5.1715e-05	0.00382156	consistent stastical difference
k__Bacteria;p__Firmicutes;c__Clostridia;o__Clostridiales;__	-6.78639	0.000999001	0.00189284	0.035964	0.000326364	0.00672558	consistent stastical difference
k__Bacteria;p__Firmicutes;c__Clostridia;o__Clostridiales;f__	-4.9149	0.000999001	0.00189284	0.035964	0.00466763	0.0143687	consistent trend
k__Bacteria;p__Firmicutes;c__Clostridia;o__Clostridiales;f__Lachnospiraceae	-5.52231	0.000999001	0.00189284	0.035964	0.108265	0.213516	consistent trend
k__Bacteria;p__Firmicutes;c__Clostridia;o__Clostridiales;f__Ruminococcaceae	-6.15659	0.000999001	0.00189284	0.035964	0.0664237	0.155481	consistent trend
k__Bacteria;p__Firmicutes;c__Clostridia;o__Clostridiales;f__Veillonellaceae	-6.43874	0.000999001	0.00189284	0.035964	0.00327202	0.0335054	consistent stastical difference
k__Bacteria;p__Firmicutes;c__Clostridia;o__Clostridiales;f__[Mogibacteriaceae]	-4.68746	0.000999001	0.00189284	0.035964	0.000836525	0.00283529	consistent trend
k__Bacteria;p__Firmicutes;c__Erysipelotrichi;o__Erysipelotrichales;f__Erysipelotrichaceae	-6.12872	0.000999001	0.00189284	0.035964	0.017769	0.0775499	consistent stastical difference
k__Bacteria;p__Proteobacteria;c__Deltaproteobacteria;o__Desulfovibrionales;f__Desulfovibrionaceae	6.79766	0.000999001	0.00189284	0.035964	0.0181464	0.00398992	consistent stastical difference
k__Bacteria;p__Proteobacteria;c__Gammaproteobacteria;o__Aeromonadales;f__Succinivibrionaceae	-2.27732	0.000999001	0.00189284	0.035964	0.000108322	0.00985974	consistent trend
k__Bacteria;p__Proteobacteria;c__Gammaproteobacteria;o__Pasteurellales;f__Pasteurellaceae	-1.97768	0.000999001	0.00189284	0.035964	0	0.00441531	consistent stastical difference
k__Bacteria;p__Verrucomicrobia;c__Verrucomicrobiae;o__Verrucomicrobiales;f__Verrucomicrobiaceae	4.34046	0.000999001	0.00189284	0.035964	0.0889163	0.0132639	consistent trend
k__Bacteria;p__Firmicutes;c__Clostridia;o__Clostridiales;f__Christensenellaceae	-2.63382	0.001998	0.0035964	0.0719281	0.000392755	0.00148339	consistent trend
k__Bacteria;p__Lentisphaerae;c__[Lentisphaeria];o__Victivallales;f__Victivallaceae	-1.44873	0.00999001	0.0171257	0.35964	5.10162e-05	0.000942439
k__Bacteria;p__Firmicutes;c__Clostridia;o__Clostridiales;f__Eubacteriaceae	2.30128	0.016983	0.0277904	0.611389	8.4561e-05	2.68984e-05	consistent trend
k__Bacteria;p__Bacteroidetes;c__Bacteroidia;o__Bacteroidales;f__S24-7	-1.9765	0.018981	0.0297094	0.683317	0.00181142	0.00602125
k__Bacteria;p__Bacteroidetes;c__Bacteroidia;o__Bacteroidales;f__[Odoribacteraceae]	2.37777	0.020979	0.0314685	0.755245	0.00881112	0.00410947
k__Bacteria;p__Bacteroidetes;c__Bacteroidia;o__Bacteroidales;f__[Paraprevotellaceae]	-2.37742	0.021978	0.0316484	0.791209	0.0197943	0.0369763
k__Bacteria;p__Cyanobacteria;c__4C0d-2;o__YS2;f__	-1.28398	0.224775	0.30636	1	0.00180933	0.00406564
k__Bacteria;p__Proteobacteria;c__Betaproteobacteria;o__Burkholderiales;f__Alcaligenaceae	1.22019	0.22977	0.30636	1	0.0184867	0.0143089
k__Bacteria;p__Firmicutes;c__Clostridia;o__Clostridiales;f__Peptostreptococcaceae	-1.09006	0.287712	0.36088	1	0.00669081	0.0118442
k__Bacteria;p__Firmicutes;c__Bacilli;o__Turicibacterales;f__Turicibacteraceae	1.1337	0.290709	0.36088	1	0.00227057	0.000993247
k__Bacteria;p__Firmicutes;c__Clostridia;o__Clostridiales;f__Peptococcaceae	0.346719	0.747253	0.896703	1	0.00105596	0.000853774
k__Bacteria;p__Firmicutes;c__Clostridia;o__Clostridiales;f__Clostridiaceae	0.206252	0.822178	0.926845	1	0.0108616	0.00932078
k__Bacteria;p__Bacteroidetes;c__Bacteroidia;o__Bacteroidales;f__Rikenellaceae	-0.243221	0.824176	0.926845	1	0.0112655	0.0122567
k__Bacteria;p__Fusobacteria;c__Fusobacteriia;o__Fusobacteriales;f__Fusobacteriaceae	0.12803	0.89011	0.926845	1	0.017899	0.016418
k__Bacteria;p__Proteobacteria;c__Betaproteobacteria;o__Burkholderiales;f__Oxalobacteraceae	0.115938	0.892108	0.926845	1	7.61748e-05	7.27252e-05
k__Bacteria;p__Proteobacteria;c__Gammaproteobacteria;o__Enterobacteriales;f__Enterobacteriaceae	0.476727	0.901099	0.926845	1	0.00604646	0.00350476
k__Bacteria;p__Bacteroidetes;c__Bacteroidia;o__Bacteroidales;f__[Barnesiellaceae]	0.088109	0.937063	0.937063	1	0.00337825	0.00326267

## Sheet: (2) HIV-MSW
Bacterial Family	Test-Statistic	P	FDR_P	Bonferroni_P	Recipient mean	Donor mean
k__Bacteria;p__Actinobacteria;c__Actinobacteria;o__Actinomycetales;f__Actinomycetaceae	-3.71074	0.000999001	0.0035964	0.035964	0	0.000108278
k__Bacteria;p__Actinobacteria;c__Actinobacteria;o__Bifidobacteriales;f__Bifidobacteriaceae	-2.61397	0.000999001	0.0035964	0.035964	0.000102565	0.0168124
k__Bacteria;p__Actinobacteria;c__Coriobacteriia;o__Coriobacteriales;f__Coriobacteriaceae	-5.76458	0.000999001	0.0035964	0.035964	0.000289857	0.00535831
k__Bacteria;p__Bacteroidetes;c__Bacteroidia;o__Bacteroidales;f__Bacteroidaceae	5.11474	0.000999001	0.0035964	0.035964	0.465281	0.191597
k__Bacteria;p__Bacteroidetes;c__Bacteroidia;o__Bacteroidales;f__Porphyromonadaceae	6.71305	0.000999001	0.0035964	0.035964	0.0986651	0.0235988
k__Bacteria;p__Firmicutes;c__Bacilli;o__Lactobacillales;f__Streptococcaceae	-2.92214	0.000999001	0.0035964	0.035964	4.90527e-05	0.00379852
k__Bacteria;p__Firmicutes;c__Clostridia;o__Clostridiales;__	-4.08998	0.000999001	0.0035964	0.035964	0.00026756	0.00821745
k__Bacteria;p__Firmicutes;c__Clostridia;o__Clostridiales;f__Lachnospiraceae	-9.92797	0.000999001	0.0035964	0.035964	0.0961991	0.303012
k__Bacteria;p__Firmicutes;c__Clostridia;o__Clostridiales;f__Ruminococcaceae	-8.1537	0.000999001	0.0035964	0.035964	0.0530929	0.186672
k__Bacteria;p__Proteobacteria;c__Deltaproteobacteria;o__Desulfovibrionales;f__Desulfovibrionaceae	4.86339	0.000999001	0.0035964	0.035964	0.0176501	0.00182025
k__Bacteria;p__Firmicutes;c__Clostridia;o__Clostridiales;f__	-2.6842	0.002997	0.00770658	0.107892	0.00422522	0.0144215
k__Bacteria;p__Firmicutes;c__Clostridia;o__Clostridiales;f__Veillonellaceae	-2.66468	0.002997	0.00770658	0.107892	0.00716839	0.0390738
k__Bacteria;p__Proteobacteria;c__Gammaproteobacteria;o__Pasteurellales;f__Pasteurellaceae	-2.36124	0.002997	0.00770658	0.107892	0	0.000553097
k__Bacteria;p__Verrucomicrobia;c__Verrucomicrobiae;o__Verrucomicrobiales;f__Verrucomicrobiaceae	3.22767	0.002997	0.00770658	0.107892	0.112137	0.0181791
k__Bacteria;p__Firmicutes;c__Erysipelotrichi;o__Erysipelotrichales;f__Erysipelotrichaceae	-2.49196	0.00699301	0.0167832	0.251748	0.0167916	0.0492052
k__Bacteria;p__Proteobacteria;c__Betaproteobacteria;o__Burkholderiales;f__Alcaligenaceae	1.92052	0.0699301	0.157343	1	0.0223725	0.011615
k__Bacteria;p__Proteobacteria;c__Gammaproteobacteria;o__Aeromonadales;f__Succinivibrionaceae	-1.86357	0.0829171	0.175589	1	0	2.92644e-05
k__Bacteria;p__Firmicutes;c__Clostridia;o__Clostridiales;f__[Mogibacteriaceae]	-1.6355	0.121878	0.243756	1	0.000847274	0.00154809
k__Bacteria;p__Firmicutes;c__Bacilli;o__Turicibacterales;f__Turicibacteraceae	1.112	0.292707	0.554603	1	0.00401563	0.000456525
k__Bacteria;p__Bacteroidetes;c__Bacteroidia;o__Bacteroidales;f__Rikenellaceae	-0.918135	0.355644	0.611389	1	0.0136567	0.0178484
k__Bacteria;p__Fusobacteria;c__Fusobacteriia;o__Fusobacteriales;f__Fusobacteriaceae	1.3286	0.366633	0.611389	1	0.00350727	4.09702e-05
k__Bacteria;p__Firmicutes;c__Clostridia;o__Clostridiales;f__Christensenellaceae	-0.966453	0.373626	0.611389	1	0.000488298	0.000807698
k__Bacteria;p__Bacteroidetes;c__Bacteroidia;o__Bacteroidales;f__[Barnesiellaceae]	-0.902208	0.400599	0.627025	1	0.00457751	0.00722246
k__Bacteria;p__Proteobacteria;c__Betaproteobacteria;o__Burkholderiales;f__Oxalobacteraceae	-1.15079	0.424575	0.636863	1	0	2.34115e-05
k__Bacteria;p__Firmicutes;c__Clostridia;o__Clostridiales;f__Clostridiaceae	-0.941488	0.493506	0.710649	1	0.00735345	0.0190921
k__Bacteria;p__Bacteroidetes;c__Bacteroidia;o__Bacteroidales;f__Prevotellaceae	-0.712723	0.562438	0.77876	1	0.023474	0.0461412
k__Bacteria;p__Lentisphaerae;c__[Lentisphaeria];o__Victivallales;f__Victivallaceae	0.777392	0.669331	0.892441	1	4.0134e-05	1.46322e-05
k__Bacteria;p__Firmicutes;c__Clostridia;o__Clostridiales;f__Peptostreptococcaceae	0.459687	0.74026	0.941059	1	0.0101918	0.00659327
k__Bacteria;p__Bacteroidetes;c__Bacteroidia;o__Bacteroidales;f__[Odoribacteraceae]	-0.366933	0.765235	0.941059	1	0.00376145	0.00461792
k__Bacteria;p__Firmicutes;c__Clostridia;o__Clostridiales;f__Eubacteriaceae	0.324074	0.784216	0.941059	1	7.58088e-05	6.14553e-05
k__Bacteria;p__Bacteroidetes;c__Bacteroidia;o__Bacteroidales;f__	0.226802	0.843157	0.978896	1	0.000122632	9.65726e-05
k__Bacteria;p__Cyanobacteria;c__4C0d-2;o__YS2;f__	-0.253009	0.87013	0.978896	1	0.00289411	0.00367561
k__Bacteria;p__Bacteroidetes;c__Bacteroidia;o__Bacteroidales;f__[Paraprevotellaceae]	0.0763225	0.935065	1	1	0.0104148	0.00986211
k__Bacteria;p__Firmicutes;c__Clostridia;o__Clostridiales;f__Peptococcaceae	0.355797	0.965035	1	1	0.000414718	0.0002546
k__Bacteria;p__Bacteroidetes;c__Bacteroidia;o__Bacteroidales;f__S24-7	0.707631	0.988012	1	1	0.00511932	0.000956946
k__Bacteria;p__Proteobacteria;c__Gammaproteobacteria;o__Enterobacteriales;f__Enterobacteriaceae	0.685949	1	1	1	0.0137214	0.00283572

## Sheet: (3) HIV-MSM
Bacterial Family	Test-Statistic	P	FDR_P	Bonferroni_P	Recipient mean	Donor mean
k__Bacteria;p__Actinobacteria;c__Actinobacteria;o__Bifidobacteriales;f__Bifidobacteriaceae	-1.80389	0.000999001	0.00224775	0.035964	0.00010145	0.00702099
k__Bacteria;p__Actinobacteria;c__Coriobacteriia;o__Coriobacteriales;f__Coriobacteriaceae	-3.70967	0.000999001	0.00224775	0.035964	0.000433894	0.00360291
k__Bacteria;p__Bacteroidetes;c__Bacteroidia;o__Bacteroidales;f__	-3.30383	0.000999001	0.00224775	0.035964	7.33561e-05	0.0120286
k__Bacteria;p__Bacteroidetes;c__Bacteroidia;o__Bacteroidales;f__Bacteroidaceae	10.8952	0.000999001	0.00224775	0.035964	0.495586	0.0460394
k__Bacteria;p__Bacteroidetes;c__Bacteroidia;o__Bacteroidales;f__Porphyromonadaceae	4.91259	0.000999001	0.00224775	0.035964	0.11704	0.025558
k__Bacteria;p__Bacteroidetes;c__Bacteroidia;o__Bacteroidales;f__Prevotellaceae	-6.62835	0.000999001	0.00224775	0.035964	4.68231e-06	0.209484
k__Bacteria;p__Bacteroidetes;c__Bacteroidia;o__Bacteroidales;f__S24-7	-5.02111	0.000999001	0.00224775	0.035964	0.000326201	0.00849962
k__Bacteria;p__Firmicutes;c__Bacilli;o__Lactobacillales;f__Streptococcaceae	-2.96287	0.000999001	0.00224775	0.035964	4.68231e-05	0.00213168
k__Bacteria;p__Firmicutes;c__Clostridia;o__Clostridiales;__	-4.96663	0.000999001	0.00224775	0.035964	0.000190414	0.00636054
k__Bacteria;p__Firmicutes;c__Clostridia;o__Clostridiales;f__	-4.26868	0.000999001	0.00224775	0.035964	0.00462768	0.0184089
k__Bacteria;p__Firmicutes;c__Clostridia;o__Clostridiales;f__Christensenellaceae	-2.43028	0.000999001	0.00224775	0.035964	0.000327761	0.00252352
k__Bacteria;p__Firmicutes;c__Clostridia;o__Clostridiales;f__Ruminococcaceae	-4.45488	0.000999001	0.00224775	0.035964	0.0601442	0.152269
k__Bacteria;p__Firmicutes;c__Clostridia;o__Clostridiales;f__Veillonellaceae	-5.90134	0.000999001	0.00224775	0.035964	0.00136099	0.0340601
k__Bacteria;p__Firmicutes;c__Erysipelotrichi;o__Erysipelotrichales;f__Erysipelotrichaceae	-5.63315	0.000999001	0.00224775	0.035964	0.0113842	0.0987055
k__Bacteria;p__Proteobacteria;c__Deltaproteobacteria;o__Desulfovibrionales;f__Desulfovibrionaceae	4.17284	0.000999001	0.00224775	0.035964	0.0202525	0.00614121
k__Bacteria;p__Proteobacteria;c__Gammaproteobacteria;o__Pasteurellales;f__Pasteurellaceae	-2.5348	0.000999001	0.00224775	0.035964	0	0.00179406
k__Bacteria;p__Actinobacteria;c__Actinobacteria;o__Actinomycetales;f__Actinomycetaceae	-1.71724	0.001998	0.0035964	0.0719281	0	0.00041155
k__Bacteria;p__Firmicutes;c__Clostridia;o__Clostridiales;f__Lachnospiraceae	-4.01913	0.001998	0.0035964	0.0719281	0.0835136	0.155916
k__Bacteria;p__Firmicutes;c__Clostridia;o__Clostridiales;f__[Mogibacteriaceae]	-3.86681	0.001998	0.0035964	0.0719281	0.000984845	0.00378281
k__Bacteria;p__Proteobacteria;c__Gammaproteobacteria;o__Aeromonadales;f__Succinivibrionaceae	-2.10144	0.001998	0.0035964	0.0719281	0.000241919	0.0205701
k__Bacteria;p__Lentisphaerae;c__[Lentisphaeria];o__Victivallales;f__Victivallaceae	-1.45212	0.014985	0.0245209	0.539461	8.116e-05	0.00215879
k__Bacteria;p__Verrucomicrobia;c__Verrucomicrobiae;o__Verrucomicrobiales;f__Verrucomicrobiaceae	2.72618	0.014985	0.0245209	0.539461	0.100417	0.017428
k__Bacteria;p__Bacteroidetes;c__Bacteroidia;o__Bacteroidales;f__[Paraprevotellaceae]	-2.32096	0.016983	0.0265821	0.611389	0.0244245	0.0513279
k__Bacteria;p__Proteobacteria;c__Gammaproteobacteria;o__Enterobacteriales;f__Enterobacteriaceae	-1.75755	0.020979	0.0314685	0.755245	0.000655523	0.0052565
k__Bacteria;p__Firmicutes;c__Clostridia;o__Clostridiales;f__Eubacteriaceae	2.37265	0.032967	0.0474725	1	7.49169e-05	4.92874e-06
k__Bacteria;p__Bacteroidetes;c__Bacteroidia;o__Bacteroidales;f__[Odoribacteraceae]	1.70338	0.0929071	0.128641	1	0.00936149	0.00432004
k__Bacteria;p__Cyanobacteria;c__4C0d-2;o__YS2;f__	-1.25797	0.208791	0.278388	1	0.00201495	0.006225
k__Bacteria;p__Firmicutes;c__Clostridia;o__Clostridiales;f__Peptostreptococcaceae	-1.22306	0.238761	0.306979	1	0.00348051	0.0102764
k__Bacteria;p__Firmicutes;c__Clostridia;o__Clostridiales;f__Peptococcaceae	-1.07244	0.343656	0.426608	1	0.00064928	0.00138991
k__Bacteria;p__Proteobacteria;c__Betaproteobacteria;o__Burkholderiales;f__Oxalobacteraceae	0.850708	0.394605	0.473526	1	0.000127983	8.37886e-05
k__Bacteria;p__Bacteroidetes;c__Bacteroidia;o__Bacteroidales;f__[Barnesiellaceae]	0.822784	0.42957	0.498856	1	0.00349768	0.0019715
k__Bacteria;p__Fusobacteria;c__Fusobacteriia;o__Fusobacteriales;f__Fusobacteriaceae	-0.885856	0.446553	0.502373	1	0.0160556	0.0304695
k__Bacteria;p__Firmicutes;c__Bacilli;o__Turicibacterales;f__Turicibacteraceae	-0.161989	0.901099	0.954105	1	0.000950508	0.00104982
k__Bacteria;p__Proteobacteria;c__Betaproteobacteria;o__Burkholderiales;f__Alcaligenaceae	0.125488	0.901099	0.954105	1	0.0168188	0.0161786
k__Bacteria;p__Bacteroidetes;c__Bacteroidia;o__Bacteroidales;f__Rikenellaceae	-0.0443009	0.98002	0.991009	1	0.0128482	0.0132337
k__Bacteria;p__Firmicutes;c__Clostridia;o__Clostridiales;f__Clostridiaceae	0.613396	0.991009	0.991009	1	0.0111314	0.00296957

## Sheet: (4) HIV+MSM
Bacterial Family	Test-Statistic	P	FDR_P	Bonferroni_P	Recipient mean	Donor mean
k__Bacteria;p__Actinobacteria;c__Actinobacteria;o__Actinomycetales;f__Actinomycetaceae	-4.05353	0.000999001	0.002997	0.035964	0	0.000191194
k__Bacteria;p__Actinobacteria;c__Actinobacteria;o__Bifidobacteriales;f__Bifidobacteriaceae	-1.95716	0.000999001	0.002997	0.035964	0.000105352	0.0099421
k__Bacteria;p__Actinobacteria;c__Coriobacteriia;o__Coriobacteriales;f__Coriobacteriaceae	-3.48133	0.000999001	0.002997	0.035964	0.000520906	0.00366781
k__Bacteria;p__Bacteroidetes;c__Bacteroidia;o__Bacteroidales;f__	-2.40718	0.000999001	0.002997	0.035964	1.17058e-05	0.0127203
k__Bacteria;p__Bacteroidetes;c__Bacteroidia;o__Bacteroidales;f__Bacteroidaceae	4.52511	0.000999001	0.002997	0.035964	0.410182	0.0871299
k__Bacteria;p__Bacteroidetes;c__Bacteroidia;o__Bacteroidales;f__Prevotellaceae	-5.36794	0.000999001	0.002997	0.035964	3.80437e-05	0.241669
k__Bacteria;p__Bacteroidetes;c__Bacteroidia;o__Bacteroidales;f__S24-7	-4.5661	0.000999001	0.002997	0.035964	0.0002546	0.00884956
k__Bacteria;p__Firmicutes;c__Bacilli;o__Lactobacillales;f__Streptococcaceae	-2.68214	0.000999001	0.002997	0.035964	6.43817e-05	0.00652791
k__Bacteria;p__Firmicutes;c__Clostridia;o__Clostridiales;__	-2.45407	0.000999001	0.002997	0.035964	0.000658449	0.00531442
k__Bacteria;p__Firmicutes;c__Clostridia;o__Clostridiales;f__Veillonellaceae	-4.9141	0.000999001	0.002997	0.035964	0.00174123	0.0252025
k__Bacteria;p__Proteobacteria;c__Gammaproteobacteria;o__Aeromonadales;f__Succinivibrionaceae	-1.96991	0.000999001	0.002997	0.035964	0	0.00600896
k__Bacteria;p__Proteobacteria;c__Gammaproteobacteria;o__Pasteurellales;f__Pasteurellaceae	-1.56333	0.000999001	0.002997	0.035964	0	0.0137153
k__Bacteria;p__Firmicutes;c__Clostridia;o__Clostridiales;f__[Mogibacteriaceae]	-2.55433	0.001998	0.00553293	0.0719281	0.000544318	0.0030513
k__Bacteria;p__Bacteroidetes;c__Bacteroidia;o__Bacteroidales;f__Porphyromonadaceae	2.77738	0.011988	0.0287712	0.431568	0.0923204	0.0290615
k__Bacteria;p__Proteobacteria;c__Deltaproteobacteria;o__Desulfovibrionales;f__Desulfovibrionaceae	2.6356	0.011988	0.0287712	0.431568	0.0148488	0.00347661
k__Bacteria;p__Firmicutes;c__Erysipelotrichi;o__Erysipelotrichales;f__Erysipelotrichaceae	-2.34743	0.013986	0.0314685	0.503497	0.0310232	0.0818467
k__Bacteria;p__Lentisphaerae;c__[Lentisphaeria];o__Victivallales;f__Victivallaceae	-1.60463	0.024975	0.0528883	0.899101	8.77932e-06	0.000253625
k__Bacteria;p__Bacteroidetes;c__Bacteroidia;o__Bacteroidales;f__[Odoribacteraceae]	2.24785	0.030969	0.0619381	1	0.0144069	0.00309813
k__Bacteria;p__Cyanobacteria;c__4C0d-2;o__YS2;f__	-1.38046	0.0639361	0.121142	1	0	0.00116667
k__Bacteria;p__Bacteroidetes;c__Bacteroidia;o__Bacteroidales;f__[Paraprevotellaceae]	-1.5965	0.115884	0.208591	1	0.0234232	0.050405
k__Bacteria;p__Verrucomicrobia;c__Verrucomicrobiae;o__Verrucomicrobiales;f__Verrucomicrobiaceae	1.53337	0.167832	0.284443	1	0.0368761	0.000117058
k__Bacteria;p__Proteobacteria;c__Gammaproteobacteria;o__Enterobacteriales;f__Enterobacteriaceae	1.35349	0.173826	0.284443	1	0.00608114	0.0016232
k__Bacteria;p__Firmicutes;c__Clostridia;o__Clostridiales;f__Eubacteriaceae	1.47544	0.187812	0.293967	1	0.000114131	1.56077e-05
k__Bacteria;p__Firmicutes;c__Clostridia;o__Clostridiales;f__Christensenellaceae	-1.21636	0.25974	0.38961	1	0.000389217	0.000737463
k__Bacteria;p__Firmicutes;c__Clostridia;o__Clostridiales;f__	-1.11977	0.274725	0.395604	1	0.0053232	0.00790139
k__Bacteria;p__Bacteroidetes;c__Bacteroidia;o__Bacteroidales;f__[Barnesiellaceae]	1.39738	0.344655	0.477215	1	0.00158028	2.73134e-05
k__Bacteria;p__Firmicutes;c__Clostridia;o__Clostridiales;f__Peptostreptococcaceae	-1.00815	0.428571	0.571429	1	0.00811502	0.0213279
k__Bacteria;p__Bacteroidetes;c__Bacteroidia;o__Bacteroidales;f__Rikenellaceae	0.770817	0.465534	0.585346	1	0.00515932	0.0032542
k__Bacteria;p__Firmicutes;c__Clostridia;o__Clostridiales;f__Peptococcaceae	0.96411	0.471528	0.585346	1	0.00266013	0.000803796
k__Bacteria;p__Firmicutes;c__Clostridia;o__Clostridiales;f__Ruminococcaceae	-0.589841	0.575425	0.677516	1	0.0956946	0.118981
k__Bacteria;p__Proteobacteria;c__Betaproteobacteria;o__Burkholderiales;f__Oxalobacteraceae	-0.603874	0.583417	0.677516	1	7.90139e-05	0.00012096
k__Bacteria;p__Firmicutes;c__Bacilli;o__Turicibacterales;f__Turicibacteraceae	0.60564	0.642358	0.72255	1	0.00245528	0.0016193
k__Bacteria;p__Firmicutes;c__Clostridia;o__Clostridiales;f__Clostridiaceae	0.74987	0.662338	0.72255	1	0.01496	0.00634843
k__Bacteria;p__Firmicutes;c__Clostridia;o__Clostridiales;f__Lachnospiraceae	-0.274355	0.795205	0.841982	1	0.170509	0.185388
k__Bacteria;p__Proteobacteria;c__Betaproteobacteria;o__Burkholderiales;f__Alcaligenaceae	0.196649	0.846154	0.862138	1	0.0165139	0.0149405
k__Bacteria;p__Fusobacteria;c__Fusobacteriia;o__Fusobacteriales;f__Fusobacteriaceae	0.651744	0.862138	0.862138	1	0.0402444	0.0160057
