# Supplementary material for: Gut microbiota from high-risk men who have sex with men drive immune activation in gnotobiotic mice and in vitro HIV infection
Source: PLoS Pathog. 2019 Apr 4;15(4):e1007611. doi: 10.1371/journal.ppat.1007611 (PMC6448819; doi:10.1371/journal.ppat.1007611)
Supplement: S5 Table — Sequence variants identified in stool of all donors were correlated with their blood immune measurements: (1) %CD38+ %HLADR+ CD8+ T cells, and (2) %CD103+ CD8+ T cells. Sequence variants identified in stool of HIV-negative donors only were correlated with their blood immune measurements: (3) %CD38+ %HLADR+ CD8+ T cells, (4) %CD103+ CD8+ T cells, and (5) %CD103+ CD4+ T cells. Spearman correlations with each immune measurement were performed for all sequence variants. pval_fdr = FDR corrected p-values, pval_bon = Bonferroni corrected p-values. Correlates with pval<0.05 are highlighted. (XLSX) [file ppat.1007611.s014.xlsx]

## Sheet: (1) 16S vs CD8CD38HLADR
Spearman correlations between 16S sequence variant relative abundance in human donors and frequencies of CD38+ HLADR+ CD8+ T cells in the blood of human donors
Sequence Variant ID	Test stat.	pval	pval_fdr	pval_bon	taxonomy
b153e0852342c0738da791930625716f	0.444115	0.00418229	0.70494	0.752812	k__Bacteria; p__Firmicutes; c__Erysipelotrichi; o__Erysipelotrichales; f__Erysipelotrichaceae; g__[Eubacterium]; s__biforme
c82032c40c98975f71892e4be561c87a	-0.359747	0.0238479	0.70494	1	k__Bacteria; p__Firmicutes; c__Clostridia; o__Clostridiales; f__Ruminococcaceae; g__Oscillospira; s__
cae14798faeabb8e1b8840e712839921	-0.352101	0.0273111	0.70494	1	k__Bacteria; p__Bacteroidetes; c__Bacteroidia; o__Bacteroidales; f__Rikenellaceae; g__Alistipes; s__finegoldii
149e7d5e484d157f2ac6140a2111618e	-0.351905	0.0274052	0.70494	1	k__Bacteria; p__Firmicutes; c__Clostridia; o__Clostridiales; f__Ruminococcaceae; g__Faecalibacterium; s__prausnitzii
0189d0173c07f11e7586ff20eb33f5ba	-0.346161	0.0302768	0.70494	1	k__Bacteria; p__Firmicutes; c__Erysipelotrichi; o__Erysipelotrichales; f__Erysipelotrichaceae; g__; s__
a678fc12f8ade13c2f9c76d3d5c1cea0	0.33935	0.0339939	0.70494	1	k__Bacteria; p__Firmicutes; c__Clostridia; o__Clostridiales; f__Veillonellaceae; g__Phascolarctobacterium; s__
f10155af1849a17996f302d71b32398c	0.32972	0.0398708	0.70494	1	k__Bacteria; p__Firmicutes; c__Clostridia; o__Clostridiales; f__Lachnospiraceae
993ea35e8ad7ff6894e32247dc507e9b	-0.314734	0.0506129	0.70494	1	k__Bacteria; p__Firmicutes; c__Clostridia; o__Clostridiales; f__Lachnospiraceae; g__Blautia; s__producta
370829fece3190f1a8efccf50b7d0921	-0.312918	0.0520569	0.70494	1	k__Bacteria; p__Firmicutes; c__Clostridia; o__Clostridiales; f__Ruminococcaceae; g__Oscillospira; s__
458157e555a80f9ba01d9da37ef787eb	0.309232	0.0550887	0.70494	1	k__Bacteria; p__Firmicutes; c__Clostridia; o__Clostridiales; f__Ruminococcaceae; g__Oscillospira; s__
c1365ec008032ee718dcafaf5ac17adb	-0.292036	0.0711151	0.70494	1	k__Bacteria; p__Bacteroidetes; c__Bacteroidia; o__Bacteroidales; f__Rikenellaceae; g__; s__
0f6200a5b77099113b52eea9a8645181	0.291919	0.0712347	0.70494	1	k__Bacteria; p__Firmicutes; c__Erysipelotrichi; o__Erysipelotrichales; f__Erysipelotrichaceae; g__[Eubacterium]; s__biforme
2c1dcc76478dfbb19fa59690738202c6	0.290871	0.072319	0.70494	1	k__Bacteria; p__Firmicutes; c__Clostridia; o__Clostridiales; f__Lachnospiraceae; g__[Ruminococcus]; s__gnavus
ea2b0e4a93c24c6c3661cbe347f93b74	-0.284352	0.0793511	0.70494	1	k__Bacteria; p__Bacteroidetes; c__Bacteroidia; o__Bacteroidales; f__Bacteroidaceae; g__Bacteroides; s__uniformis
539ca948741b9a713eb781d4281b23fc	0.279719	0.0846604	0.70494	1	k__Bacteria; p__Firmicutes; c__Clostridia; o__Clostridiales; f__Ruminococcaceae; g__Anaerotruncus; s__
4be97abf1ab678a8322783fab899c3a4	-0.273875	0.0917399	0.70494	1	k__Bacteria; p__Firmicutes; c__Clostridia; o__Clostridiales; f__Ruminococcaceae; g__Anaerofilum; s__
138daeaeee1211d2a3d8502b8fe23b2a	0.273434	0.0922917	0.70494	1	k__Bacteria; p__Bacteroidetes; c__Bacteroidia; o__Bacteroidales; f__S24-7; g__; s__
59196a586276f0be745d0e334fc071c6	-0.27281	0.0930771	0.70494	1	k__Bacteria; p__Firmicutes; c__Clostridia; o__Clostridiales; f__Lachnospiraceae; g__Blautia; s__
0d3b942348cade7e1c41ac52df03e63e	0.266613	0.101154	0.70494	1	k__Bacteria; p__Firmicutes; c__Clostridia; o__Clostridiales; f__Veillonellaceae; g__Dialister; s__
a3607a88a8ed64e24a374847b23e404f	-0.266443	0.101382	0.70494	1	k__Bacteria; p__Firmicutes; c__Clostridia; o__Clostridiales; f__Ruminococcaceae; g__Ruminococcus; s__
2fad39e365933a7f925040cb3c2a5ef8	0.266283	0.101599	0.70494	1	k__Bacteria; p__Actinobacteria; c__Coriobacteriia; o__Coriobacteriales; f__Coriobacteriaceae; g__; s__
217185aee687740c4fa3cc0aa17ee4ff	0.26523	0.103027	0.70494	1	k__Bacteria; p__Firmicutes; c__Erysipelotrichi; o__Erysipelotrichales; f__Erysipelotrichaceae; g__Catenibacterium; s__
f596fa835cdfdb22d6494b012f61fff2	-0.259854	0.110553	0.70494	1	k__Bacteria; p__Firmicutes; c__Clostridia; o__Clostridiales; f__Lachnospiraceae; g__Blautia; s__
34cddd9fe152c24d78924ef25927d67c	0.259461	0.11112	0.70494	1	k__Bacteria; p__Firmicutes; c__Clostridia; o__Clostridiales; f__Lachnospiraceae; g__Clostridium; s__hathewayi
f7686a74ca2d3729eb66305e8a26309b	-0.25429	0.118769	0.70494	1	k__Bacteria; p__Firmicutes; c__Clostridia; o__Clostridiales; f__Lachnospiraceae; g__Coprococcus; s__
f9f5f08e8da4cc9740518223846563db	0.249809	0.125706	0.70494	1	k__Bacteria; p__Bacteroidetes; c__Bacteroidia; o__Bacteroidales; f__Rikenellaceae; g__; s__
bad4f7c5ada34a1f813946abcfe5c556	-0.249496	0.126203	0.70494	1	k__Bacteria; p__Firmicutes; c__Clostridia; o__Clostridiales; f__; g__; s__
552e00cb506f739acaf08aa5641f9d84	-0.249259	0.126578	0.70494	1	k__Bacteria; p__Firmicutes; c__Clostridia; o__Clostridiales; f__Lachnospiraceae
d061a99148d649c4eca4836c5f4b5b68	-0.249033	0.126938	0.70494	1	k__Bacteria; p__Firmicutes; c__Erysipelotrichi; o__Erysipelotrichales; f__Erysipelotrichaceae; g__; s__
7c82a2ef7685c5c6dc3080f56033cee9	0.248439	0.127887	0.70494	1	k__Bacteria; p__Proteobacteria; c__Betaproteobacteria; o__Burkholderiales; f__Oxalobacteraceae; g__Oxalobacter; s__formigenes
f738d6eb5441459c12e96023d56dafcf	-0.245046	0.133404	0.70494	1	k__Bacteria; p__Firmicutes; c__Clostridia; o__Clostridiales; f__Lachnospiraceae; g__Coprococcus; s__
25def15fb42bed6855ede4893d27a21d	-0.240804	0.140545	0.70494	1	k__Bacteria; p__Verrucomicrobia; c__Verrucomicrobiae; o__Verrucomicrobiales; f__Verrucomicrobiaceae; g__Akkermansia; s__muciniphila
588a23811b3e98af68f4f0fb24a0daa8	-0.239949	0.142018	0.70494	1	k__Bacteria; p__Firmicutes; c__Clostridia; o__Clostridiales; f__Lachnospiraceae; g__Coprococcus; s__
ac5402de1ddf427ab8d2b0a8a0a44f19	-0.239611	0.142602	0.70494	1	k__Bacteria; p__Bacteroidetes; c__Bacteroidia; o__Bacteroidales; f__Bacteroidaceae; g__Bacteroides; s__
0b05a2e48cdc5f9e766bb0f4c209d4b4	0.239326	0.143098	0.70494	1	k__Bacteria; p__Firmicutes; c__Clostridia; o__Clostridiales; f__Ruminococcaceae; g__Oscillospira; s__
6c7fa77831ae630967a6fbfc8ee47901	-0.235961	0.149032	0.70494	1	k__Bacteria; p__Firmicutes; c__Clostridia; o__Clostridiales; f__Lachnospiraceae; g__Clostridium; s__clostridioforme
0cc2420a6a4698f8bf664d50b17d26b4	-0.234645	0.151402	0.70494	1	k__Bacteria; p__Bacteroidetes; c__Bacteroidia; o__Bacteroidales; f__Rikenellaceae; g__Alistipes; s__onderdonkii
c162a4f3943238810eba8a25f0563cca	-0.234327	0.151979	0.70494	1	k__Bacteria; p__Bacteroidetes; c__Bacteroidia; o__Bacteroidales; f__Bacteroidaceae; g__Bacteroides
0f92fcc184a951ff8b0914467ad2f8f9	-0.23391	0.152737	0.70494	1	k__Bacteria; p__Proteobacteria; c__Deltaproteobacteria; o__Desulfovibrionales; f__Desulfovibrionaceae; g__Bilophila; s__
1e6fb78e2244ca940f9fc31d88d711dc	0.227183	0.165349	0.723065	1	k__Bacteria; p__Firmicutes; c__Clostridia; o__Clostridiales; f__[Mogibacteriaceae]; g__Mogibacterium; s__
a167e4d4418792dcaba877443ed0e66d	0.220895	0.177793	0.723065	1	k__Bacteria; p__Bacteroidetes; c__Bacteroidia; o__Bacteroidales; f__[Odoribacteraceae]; g__Butyricimonas; s__
0681937d15d01090c93f3fb99998d90c	0.219382	0.180882	0.723065	1	k__Bacteria; p__Proteobacteria; c__Deltaproteobacteria; o__Desulfovibrionales; f__Desulfovibrionaceae; g__Desulfovibrio; s__
c4f9ef34bd2919511069f409c25de6f1	-0.219315	0.181021	0.723065	1	k__Bacteria; p__Bacteroidetes; c__Bacteroidia; o__Bacteroidales; f__Bacteroidaceae; g__Bacteroides; s__
2403a466dd6d1e4f551d80394c2aa994	0.217472	0.184838	0.723065	1	k__Bacteria; p__Bacteroidetes; c__Bacteroidia; o__Bacteroidales; f__[Paraprevotellaceae]; g__Paraprevotella; s__
3e93fd55a231bb99b67a666bad8446a8	-0.21528	0.18945	0.723065	1	k__Bacteria; p__Firmicutes; c__Clostridia; o__Clostridiales; f__Ruminococcaceae; g__Ruminococcus; s__
8a261f382a739bbc5f9494b2c64c2744	-0.212594	0.195209	0.723065	1	k__Bacteria; p__Firmicutes; c__Clostridia; o__Clostridiales; f__Lachnospiraceae; g__Coprococcus; s__
599ba6458e91e2527f358f547ea39261	-0.210782	0.199164	0.723065	1	k__Bacteria; p__Firmicutes; c__Clostridia; o__Clostridiales; f__Lachnospiraceae; g__Blautia; s__
2319f9fecaef59a51537cdcb69cf5615	0.210758	0.199216	0.723065	1	k__Bacteria; p__Firmicutes; c__Clostridia; o__Clostridiales; f__Ruminococcaceae
6c4de756c45fa6e7e5adfe196f9f0039	-0.209652	0.201657	0.723065	1	k__Bacteria; p__Firmicutes; c__Clostridia; o__Clostridiales; f__Lachnospiraceae; g__Coprococcus; s__
23e5edb47f5a9a45adc62dc95d595ce6	0.207795	0.205803	0.723065	1	k__Bacteria; p__Bacteroidetes; c__Bacteroidia; o__Bacteroidales; f__Prevotellaceae; g__Prevotella; s__copri
b2ab597a902ff227a5ba76030cd6002e	-0.206588	0.208527	0.723065	1	k__Bacteria; p__Firmicutes; c__Clostridia; o__Clostridiales; f__Ruminococcaceae
82c890da8759fa9477cd991a1f214b3c	0.20643	0.208885	0.723065	1	k__Bacteria; p__Firmicutes; c__Clostridia; o__Clostridiales; f__Ruminococcaceae; g__Oscillospira; s__
9099a7f671b923c7b07c12508f17270a	0.203536	0.215528	0.726338	1	k__Bacteria; p__Firmicutes; c__Clostridia; o__Clostridiales; f__Ruminococcaceae; g__Ruminococcus; s__
363c1c39d58bce4fc3218659d0944258	0.202381	0.218216	0.726338	1	k__Bacteria; p__Firmicutes; c__Clostridia; o__Clostridiales; f__Lachnospiraceae
ba88d4e4e6a24ecc2a5aab6bdfbb77f5	0.199764	0.224397	0.726338	1	k__Bacteria; p__Firmicutes; c__Clostridia; o__Clostridiales; f__Ruminococcaceae; g__Oscillospira; s__
3233034b11dfc584717d9264882a4fce	-0.199105	0.225972	0.726338	1	k__Bacteria; p__Firmicutes; c__Clostridia; o__Clostridiales; f__Ruminococcaceae
04c8be5a3a6ba2d70446812e99318905	-0.19392	0.23862	0.732172	1	k__Bacteria; p__Bacteroidetes; c__Bacteroidia; o__Bacteroidales; f__Bacteroidaceae; g__Bacteroides
1a389bf765c8ff0f92600f684fbe7ad7	-0.192912	0.241133	0.732172	1	k__Bacteria; p__Firmicutes; c__Clostridia; o__Clostridiales; f__Ruminococcaceae; g__Faecalibacterium; s__prausnitzii
fdb1c35a8dab336d65ed22d796e71e4b	0.192581	0.241963	0.732172	1	k__Bacteria; p__Actinobacteria; c__Coriobacteriia; o__Coriobacteriales; f__Coriobacteriaceae; g__; s__
3f1ed51e954b35a8108c12dd882b696b	-0.191513	0.244649	0.732172	1	k__Bacteria; p__Firmicutes; c__Clostridia; o__Clostridiales; f__Ruminococcaceae; g__Oscillospira; s__
4c731267e801c2afe253b5cbb58bdd24	0.187647	0.254544	0.732172	1	k__Bacteria; p__Firmicutes; c__Clostridia; o__Clostridiales; f__Lachnospiraceae; g__Dorea; s__
b955f67a541a149dd3b179dc62d37a72	0.18647	0.257607	0.732172	1	k__Bacteria; p__Firmicutes; c__Clostridia; o__Clostridiales; f__[Mogibacteriaceae]; g__; s__
40c85a458df8d5a935122ba778d4f334	-0.183994	0.264132	0.732172	1	k__Bacteria; p__Bacteroidetes; c__Bacteroidia; o__Bacteroidales; f__Bacteroidaceae; g__Bacteroides; s__
04195686f2b70585790ec75320de0d6f	0.181489	0.270839	0.732172	1	k__Bacteria; p__Proteobacteria; c__Gammaproteobacteria; o__Enterobacteriales; f__Enterobacteriaceae
7ebc04cb539befd9f2e7faa131628c66	0.180564	0.273344	0.732172	1	k__Bacteria; p__Firmicutes; c__Clostridia; o__Clostridiales; f__[Mogibacteriaceae]; g__; s__
1986030e3c5cd5df6d869054bc96e536	0.179406	0.2765	0.732172	1	k__Bacteria; p__Proteobacteria; c__Gammaproteobacteria; o__Pasteurellales; f__Pasteurellaceae; g__Haemophilus; s__parainfluenzae
e2c3ff4f647112723741aa72087f1bfa	-0.178458	0.279103	0.732172	1	k__Bacteria; p__Actinobacteria; c__Actinobacteria; o__Bifidobacteriales; f__Bifidobacteriaceae; g__Bifidobacterium
e5a43b018c81cedd19e9a5354d32d469	-0.177145	0.282733	0.732172	1	k__Bacteria; p__Bacteroidetes; c__Bacteroidia; o__Bacteroidales; f__Bacteroidaceae; g__Bacteroides; s__
877f27b47c85f6b2d3cf8a6aa86def40	0.176441	0.284691	0.732172	1	k__Bacteria; p__Firmicutes; c__Clostridia; o__Clostridiales; f__Lachnospiraceae; g__; s__
ad52a0f6646c574417ce0b13b84acfa9	0.169937	0.303191	0.732172	1	k__Bacteria; p__Firmicutes; c__Clostridia; o__Clostridiales; f__Ruminococcaceae; g__Ruminococcus; s__bromii
3b092a59cd0e2d57483420cc994ec49c	-0.169095	0.305643	0.732172	1	k__Bacteria; p__Firmicutes; c__Clostridia; o__Clostridiales; f__Clostridiaceae; g__Clostridium; s__celatum
69536042153447ceb692aa53159ce0c2	0.16908	0.305685	0.732172	1	k__Bacteria; p__Firmicutes; c__Clostridia; o__Clostridiales; f__Lachnospiraceae
8a9f7499cdb85b8efa497bb56256cb43	-0.168452	0.307522	0.732172	1	k__Bacteria; p__Firmicutes; c__Clostridia; o__Clostridiales; f__Lachnospiraceae
61795ee8e60f4a0f66080ab812573fb8	-0.167827	0.309354	0.732172	1	k__Bacteria; p__Firmicutes; c__Clostridia; o__Clostridiales; f__Lachnospiraceae
1ef782a559e3e0a4ab42516e0a2c828f	-0.166066	0.314554	0.732172	1	k__Bacteria; p__Firmicutes; c__Clostridia; o__Clostridiales; f__Lachnospiraceae; g__; s__
4faf0d1e462b85e630eaa40b17d8d744	0.165492	0.316262	0.732172	1	k__Bacteria; p__Firmicutes; c__Clostridia; o__Clostridiales; f__; g__; s__
eea6b86c0c75e740670ccc50613b1b23	-0.163976	0.320798	0.732172	1	k__Bacteria; p__Firmicutes; c__Clostridia; o__Clostridiales; f__Lachnospiraceae; g__Blautia; s__
a650f349bbdffb95b3624519d1ba72b8	0.163571	0.322018	0.732172	1	k__Bacteria; p__Firmicutes; c__Bacilli; o__Lactobacillales; f__Streptococcaceae; g__Streptococcus; s__
6bbaf2d026d54c61f24b5c5483e56842	-0.160381	0.331714	0.732172	1	k__Bacteria; p__Bacteroidetes; c__Bacteroidia; o__Bacteroidales; f__Porphyromonadaceae; g__Parabacteroides; s__distasonis
1fa555f9a74d47a6ca7a65a347bc885f	0.158972	0.336053	0.732172	1	k__Bacteria; p__Firmicutes; c__Clostridia; o__Clostridiales; f__Ruminococcaceae; g__Oscillospira; s__
059c8f8bb468064b134ea6d3661761ea	-0.158956	0.336103	0.732172	1	k__Bacteria; p__Firmicutes; c__Clostridia; o__Clostridiales; f__Lachnospiraceae; g__Lachnospira; s__
57e77761c7d4464a3968f059b4a9afcc	0.158694	0.336914	0.732172	1	k__Bacteria; p__Firmicutes; c__Clostridia; o__Clostridiales; f__Ruminococcaceae; g__; s__
3128e057b1d4f320961e4da677724613	-0.158469	0.337613	0.732172	1	k__Bacteria; p__Firmicutes; c__Clostridia; o__Clostridiales; f__Lachnospiraceae; g__Clostridium; s__symbiosum
8937656c16c20701c107e715bad86732	-0.151389	0.359996	0.757327	1	k__Bacteria; p__Firmicutes; c__Clostridia; o__Clostridiales; f__Lachnospiraceae; g__Roseburia; s__faecis
1aab913302590e21a7be28b1494a3320	-0.150787	0.361942	0.757327	1	k__Bacteria; p__Firmicutes; c__Clostridia; o__Clostridiales; f__Ruminococcaceae; g__Oscillospira; s__
251429848560a80abcb96640ceb102db	-0.150553	0.362698	0.757327	1	k__Bacteria; p__Firmicutes; c__Clostridia; o__Clostridiales; f__Lachnospiraceae; g__; s__
4c2189b6b5ced3cb80093414e9449de9	-0.149523	0.366041	0.757327	1	k__Bacteria; p__Firmicutes; c__Clostridia; o__Clostridiales; f__Ruminococcaceae
010f0ac2691bc0be12d0633d4b5d2cc4	-0.147523	0.372584	0.762104	1	k__Bacteria; p__Firmicutes; c__Clostridia; o__Clostridiales; f__Ruminococcaceae; g__Faecalibacterium; s__prausnitzii
ea3433f2c148c6fae4cc2e9ae197f5b8	-0.139254	0.400354	0.809705	1	k__Bacteria; p__Firmicutes; c__Clostridia; o__Clostridiales; f__Peptostreptococcaceae
46d8ab5615f60d7b522f3590976668be	0.135904	0.411931	0.814104	1	k__Bacteria; p__Firmicutes; c__Clostridia; o__Clostridiales; f__; g__; s__
96b08b31f324f113c7b260a50f09860c	0.134852	0.415604	0.814104	1	k__Bacteria; p__Bacteroidetes; c__Bacteroidia; o__Bacteroidales; f__[Odoribacteraceae]; g__Butyricimonas; s__
89aabf43d24dd5bd0fd0f5aca189d341	0.133975	0.418682	0.814104	1	k__Bacteria; p__Firmicutes; c__Clostridia; o__Clostridiales; f__Lachnospiraceae; g__Dorea; s__formicigenerans
9f74473636e6874853d88dfcbcecff49	-0.132356	0.424393	0.814104	1	k__Bacteria; p__Firmicutes; c__Bacilli; o__Lactobacillales; f__Streptococcaceae; g__Lactococcus; s__
10cd502b01abafc87e2ecbad86389286	0.132144	0.425143	0.814104	1	k__Bacteria; p__Firmicutes; c__Clostridia; o__Clostridiales; f__Lachnospiraceae; g__; s__
6a17479edbe461431433bddb084f731e	-0.128173	0.439349	0.819079	1	k__Bacteria; p__Proteobacteria; c__Betaproteobacteria; o__Burkholderiales; f__Alcaligenaceae; g__Sutterella; s__
9f4d14b114e7499772a797790d81c1db	0.127982	0.440041	0.819079	1	k__Bacteria; p__Firmicutes; c__Clostridia; o__Clostridiales; f__Lachnospiraceae; g__Coprococcus; s__catus
b0645cbec7653c887cb868a248d95874	0.127608	0.441392	0.819079	1	k__Bacteria; p__Firmicutes; c__Clostridia; o__Clostridiales; f__Ruminococcaceae; g__Faecalibacterium; s__prausnitzii
2a13ecb6c618ddf8154298c69336dd8e	-0.118975	0.473222	0.838119	1	k__Bacteria; p__Firmicutes; c__Erysipelotrichi; o__Erysipelotrichales; f__Erysipelotrichaceae; g__Clostridium; s__spiroforme
340a5698fe78713b785c3bcce89df73b	0.118859	0.473658	0.838119	1	k__Bacteria; p__Bacteroidetes; c__Bacteroidia; o__Bacteroidales; f__Rikenellaceae; g__; s__
e82ab12c51a893c6d7938a16632199a8	0.118538	0.474863	0.838119	1	k__Bacteria; p__Firmicutes; c__Clostridia; o__Clostridiales; f__Lachnospiraceae
fd1f139259c53276619476db0cc81913	0.116056	0.484248	0.838119	1	k__Bacteria; p__Firmicutes; c__Clostridia; o__Clostridiales; f__Lachnospiraceae; g__Blautia; s__
4b548f1f6fc22f32237396b7d4ffee6e	-0.114572	0.489902	0.838119	1	k__Bacteria; p__Firmicutes; c__Clostridia; o__Clostridiales; f__Ruminococcaceae; g__Oscillospira; s__
ee02d6d3506da57909d5e603709a295f	-0.114327	0.490841	0.838119	1	k__Bacteria; p__Firmicutes; c__Clostridia; o__Clostridiales; f__Lachnospiraceae; g__; s__
5860dac317300b1fe6094e958240cc7f	0.111741	0.500784	0.838119	1	k__Bacteria; p__Firmicutes; c__Clostridia; o__Clostridiales; f__Lachnospiraceae; g__Coprococcus; s__
72d6ddeb60679dd2e2844fe039e1a760	0.111159	0.503034	0.838119	1	k__Bacteria; p__Proteobacteria; c__Deltaproteobacteria; o__Desulfovibrionales; f__Desulfovibrionaceae; g__; s__
9dc78fd8f2f7cb10e190e77af61c7ecd	-0.110519	0.505516	0.838119	1	k__Bacteria; p__Firmicutes; c__Clostridia; o__Clostridiales; f__Lachnospiraceae
7201d53bd647437ec3de879774eba498	0.110144	0.506975	0.838119	1	k__Bacteria; p__Actinobacteria; c__Coriobacteriia; o__Coriobacteriales; f__Coriobacteriaceae; g__Slackia; s__
0c70bdd5631104dd3d818561c9166f6c	0.110106	0.507121	0.838119	1	k__Bacteria; p__Firmicutes; c__Clostridia; o__Clostridiales; f__Lachnospiraceae; g__Clostridium; s__lavalense
74ec9fe6ffab4ecff6d5def74298a825	-0.109666	0.508833	0.838119	1	k__Bacteria; p__Firmicutes; c__Clostridia; o__Clostridiales; f__Lachnospiraceae; g__Clostridium
2ab8310e1e510f8045c7f4d191fa36be	-0.108228	0.51445	0.838119	1	k__Bacteria; p__Firmicutes; c__Clostridia; o__Clostridiales; f__Lachnospiraceae; g__; s__
60c57911662a9159dfdd0fc05d975a55	-0.10661	0.520807	0.838119	1	k__Bacteria; p__Firmicutes; c__Clostridia; o__Clostridiales; f__Ruminococcaceae; g__Gemmiger; s__formicilis
919db619ad90cc6b09b31c83d5719da9	0.105839	0.523852	0.838119	1	k__Bacteria; p__Firmicutes; c__Clostridia; o__Clostridiales; f__Ruminococcaceae; g__Oscillospira; s__
c942f59feffce9c3ab527135de234101	0.103373	0.533639	0.838119	1	k__Bacteria; p__Firmicutes; c__Clostridia; o__Clostridiales; f__Lachnospiraceae; g__Roseburia; s__inulinivorans
41239266f2952a56a313fc4798f28a1c	0.103336	0.533784	0.838119	1	k__Bacteria; p__Firmicutes; c__Clostridia; o__Clostridiales; f__; g__; s__
30207d209491dfb7de83344e77fd6fbd	-0.101951	0.539322	0.838119	1	k__Bacteria; p__Firmicutes; c__Clostridia; o__Clostridiales; f__; g__; s__
8a83cfd5eb074b5dbc6118eb03ef915e	-0.10105	0.542936	0.838119	1	k__Bacteria; p__Bacteroidetes; c__Bacteroidia; o__Bacteroidales; f__[Odoribacteraceae]; g__Butyricimonas; s__
03569e3fd843f501355f7853b0ec9361	-0.099717	0.548308	0.838119	1	k__Bacteria; p__Proteobacteria; c__Betaproteobacteria; o__Burkholderiales; f__Alcaligenaceae; g__Sutterella; s__
86deb5cf8d6f29d383136e0d09863b69	-0.0994384	0.549434	0.838119	1	k__Bacteria; p__Firmicutes; c__Erysipelotrichi; o__Erysipelotrichales; f__Erysipelotrichaceae; g__Holdemania; s__
a66dd8d31584930c2b0f811f572dddcf	-0.096753	0.560338	0.84757	1	k__Bacteria; p__Bacteroidetes; c__Bacteroidia; o__Bacteroidales; f__Porphyromonadaceae; g__Parabacteroides; s__distasonis
fea3411c847e6627afb5e78b88e2e9af	-0.0942231	0.5707	0.849762	1	k__Bacteria; p__Firmicutes; c__Clostridia; o__Clostridiales; f__Lachnospiraceae; g__[Ruminococcus]; s__torques
457d3865cf0a4bc602a07d8d5324388f	-0.0940946	0.571229	0.849762	1	k__Bacteria; p__Firmicutes; c__Clostridia; o__Clostridiales; f__Lachnospiraceae; g__; s__
d39f37b814ebd81091a949f8bd9d1710	-0.0924225	0.578127	0.85057	1	k__Bacteria; p__Bacteroidetes; c__Bacteroidia; o__Bacteroidales; f__Bacteroidaceae; g__Bacteroides; s__caccae
e6a34eb113dba66df0b8bbec907a8f5d	-0.0910989	0.583614	0.85057	1	k__Bacteria; p__Bacteroidetes; c__Bacteroidia; o__Bacteroidales; f__Rikenellaceae; g__Alistipes; s__putredinis
c5af8314e36eaed98fc88f181f539e8f	0.0905375	0.585949	0.85057	1	k__Bacteria; p__Firmicutes; c__Clostridia; o__Clostridiales; f__Lachnospiraceae; g__Blautia
8720f9ecd2331ce68e2896df1bf2d977	-0.0865465	0.602658	0.857441	1	k__Bacteria; p__Actinobacteria; c__Coriobacteriia; o__Coriobacteriales; f__Coriobacteriaceae; g__Collinsella; s__aerofaciens
a6099802840e60febef8e896967b7747	-0.0854786	0.607164	0.857441	1	k__Bacteria; p__Firmicutes; c__Clostridia; o__Clostridiales; f__[Mogibacteriaceae]; g__; s__
cc968157f7691aab95df444e8cd103e2	-0.083112	0.617198	0.857441	1	k__Bacteria; p__Firmicutes; c__Clostridia; o__Clostridiales; f__Clostridiaceae; g__Clostridium; s__
d315a0b30c8e21db4cfe89e65c0b2bf1	-0.0816149	0.623581	0.857441	1	k__Bacteria; p__Firmicutes; c__Clostridia; o__Clostridiales; f__; g__; s__
2a99ec1157a90661db7ff643b82f1914	0.0788389	0.635488	0.857441	1	k__Bacteria; p__Bacteroidetes; c__Bacteroidia; o__Bacteroidales; f__Bacteroidaceae; g__Bacteroides; s__fragilis
3d766867c97f511431bf97e059d6498f	-0.076536	0.645433	0.857441	1	k__Bacteria; p__Bacteroidetes; c__Bacteroidia; o__Bacteroidales; f__Porphyromonadaceae; g__Parabacteroides; s__
992072d045462445dc239b35300af2cc	0.0763412	0.646277	0.857441	1	k__Bacteria; p__Bacteroidetes; c__Bacteroidia; o__Bacteroidales; f__Prevotellaceae; g__Prevotella; s__copri
7e17a5137fd9dab8c02617a186088c4d	-0.0748299	0.65284	0.857441	1	k__Bacteria; p__Firmicutes; c__Clostridia; o__Clostridiales; f__Ruminococcaceae; g__; s__
be17b29b03ed02bed133932284568d16	0.0747098	0.653363	0.857441	1	k__Bacteria; p__Firmicutes; c__Clostridia; o__Clostridiales; f__Ruminococcaceae
7b2ff5940de11da4dc3bb208805dff11	-0.0746639	0.653563	0.857441	1	k__Bacteria; p__Firmicutes; c__Clostridia; o__Clostridiales; f__Ruminococcaceae; g__Oscillospira; s__
7ce470a3f833253f6d667fa6830abe07	-0.072817	0.66162	0.857441	1	k__Bacteria; p__Firmicutes; c__Clostridia; o__Clostridiales; f__Lachnospiraceae; g__[Ruminococcus]; s__
59597cd430deea6d8e0908dcd6db7e50	-0.07255	0.662789	0.857441	1	k__Bacteria; p__Proteobacteria; c__Betaproteobacteria; o__Burkholderiales; f__Alcaligenaceae; g__Sutterella; s__
90c2b51afe404951ec89bd52c7ae1f58	0.0723058	0.663858	0.857441	1	k__Bacteria; p__Firmicutes; c__Clostridia; o__Clostridiales; f__Lachnospiraceae; g__Dorea; s__
48d9883fd871b82d9bbc89cb0447be8c	0.0711845	0.668774	0.857441	1	k__Bacteria; p__Firmicutes; c__Clostridia; o__Clostridiales; f__Lachnospiraceae; g__Clostridium; s__aldenense
74923f4bbde849e27fc4eda25d757e2a	0.0710159	0.669515	0.857441	1	k__Bacteria; p__Firmicutes; c__Erysipelotrichi; o__Erysipelotrichales; f__Erysipelotrichaceae; g__[Eubacterium]; s__dolichum
8ce931b0c99ad5ed648c25483c1ca492	-0.0705401	0.671606	0.857441	1	k__Bacteria; p__Firmicutes; c__Erysipelotrichi; o__Erysipelotrichales; f__Erysipelotrichaceae; g__Clostridium; s__ramosum
1ad289cd8f44e109fd95de0382c5b252	0.0705274	0.671662	0.857441	1	k__Bacteria; p__Firmicutes; c__Clostridia; o__Clostridiales; f__Lachnospiraceae; g__Clostridium; s__hathewayi
bda6b6e7da7508c68057140e7bd6cd8d	0.0683354	0.681328	0.861897	1	k__Bacteria; p__Firmicutes; c__Clostridia; o__Clostridiales; f__Ruminococcaceae; g__Oscillospira; s__
d05c86b5bfc092d8677507fb1eae8d66	0.0675667	0.684729	0.861897	1	k__Bacteria; p__Firmicutes; c__Clostridia; o__Clostridiales; f__Ruminococcaceae; g__Ruminococcus; s__
8f1c11c7b732265cbfc1bb7dbd0241e7	0.0628852	0.705572	0.881965	1	k__Bacteria; p__Firmicutes; c__Clostridia; o__Clostridiales; f__Lachnospiraceae; g__; s__
1527fd8b14037f53b8edb26b111e1f72	0.0605255	0.716158	0.889024	1	k__Bacteria; p__Firmicutes; c__Clostridia; o__Clostridiales; f__Lachnospiraceae; g__; s__
b1f2146bef78066448576fceeb6b644b	0.0581728	0.726765	0.890075	1	k__Bacteria; p__Firmicutes; c__Clostridia; o__Clostridiales; f__Lachnospiraceae; g__[Ruminococcus]; s__
436497b0e3edb384200f5b9b82883182	0.0569035	0.732509	0.890075	1	k__Bacteria; p__Firmicutes; c__Clostridia; o__Clostridiales; f__Ruminococcaceae; g__; s__
904ad13c7b8512200836d5cd9fb09e1b	-0.0547929	0.74209	0.890075	1	k__Bacteria; p__Bacteroidetes; c__Bacteroidia; o__Bacteroidales; f__Rikenellaceae; g__Alistipes; s__indistinctus
f12011ad5219b22b6ca790103333a755	-0.0544797	0.743515	0.890075	1	k__Bacteria; p__Firmicutes; c__Clostridia; o__Clostridiales; f__Ruminococcaceae; g__Oscillospira; s__
447b9d6a5c17543a456c597e65b37139	-0.0522466	0.753699	0.890075	1	k__Bacteria; p__Firmicutes; c__Clostridia; o__Clostridiales; f__Lachnospiraceae; g__Coprococcus; s__
10155b2834300619ce0102110a37b057	-0.0504384	0.761976	0.890075	1	k__Bacteria; p__Firmicutes; c__Clostridia; o__Clostridiales; f__Lachnospiraceae; g__; s__
f45b62ab6ec22fb20364a7e05088158f	-0.0500141	0.763921	0.890075	1	k__Bacteria; p__Firmicutes; c__Clostridia; o__Clostridiales; f__Lachnospiraceae
c5b4c6b372dbc13b6a7f2d466fc7335f	-0.0487167	0.76988	0.890075	1	k__Bacteria; p__Firmicutes; c__Clostridia; o__Clostridiales; f__Lachnospiraceae
bd0f4e14387ee1ac7e5fe586cadbbed4	0.0472904	0.776446	0.890075	1	k__Bacteria; p__Firmicutes; c__Clostridia; o__Clostridiales; f__Christensenellaceae; g__; s__
92f000f936d3f349c5e7719a5edc5078	0.0470999	0.777324	0.890075	1	k__Bacteria; p__Firmicutes; c__Clostridia; o__Clostridiales; f__Lachnospiraceae; g__; s__
8bb5ff097e0707dca3fe5860af20f4a6	-0.0466914	0.779207	0.890075	1	k__Bacteria; p__Bacteroidetes; c__Bacteroidia; o__Bacteroidales; f__Rikenellaceae; g__; s__
4311a44a7d56ce4086afad3e75bedd6e	0.0462919	0.781051	0.890075	1	k__Bacteria; p__Firmicutes; c__Clostridia; o__Clostridiales; f__Ruminococcaceae
959d48a11e3b26c9268f0bd1dae6ec40	-0.0462405	0.781288	0.890075	1	k__Bacteria; p__Firmicutes; c__Clostridia; o__Clostridiales; f__Lachnospiraceae; g__Blautia; s__obeum
d6bb5703483ac68992e09ce17683c52f	-0.0432434	0.795155	0.896663	1	k__Bacteria; p__Firmicutes; c__Clostridia; o__Clostridiales; f__Ruminococcaceae; g__; s__
de6891b6f7a1f35bd9ccbc058b9e1a77	0.0428385	0.797034	0.896663	1	k__Bacteria; p__Firmicutes; c__Clostridia; o__Clostridiales; f__Lachnospiraceae
51a63d18809e04591820c7e3f3acf0b4	-0.0392173	0.813879	0.902413	1	k__Bacteria; p__Firmicutes; c__Clostridia; o__Clostridiales; f__Ruminococcaceae; g__; s__
32382a0f5831da5faee464d011b5616c	0.0387401	0.816105	0.902413	1	k__Bacteria; p__Firmicutes; c__Clostridia; o__Clostridiales; f__Lachnospiraceae; g__Lachnobacterium; s__
6a129e8ae637c96e7bb56223913911f7	-0.0385088	0.817185	0.902413	1	k__Bacteria; p__Firmicutes; c__Clostridia; o__Clostridiales; f__Lachnospiraceae; g__Coprococcus; s__
95c5af385d373db8539f91a1a3b334a8	-0.0365192	0.826484	0.90356	1	k__Bacteria; p__Firmicutes; c__Clostridia; o__Clostridiales; f__Ruminococcaceae; g__; s__
79280cea51a6fe8a3432b2f266dd34db	0.0361391	0.828264	0.90356	1	k__Bacteria; p__Firmicutes; c__Clostridia; o__Clostridiales; f__Ruminococcaceae; g__Faecalibacterium; s__prausnitzii
ca9dec36ad0aa5a1473144ddcb74951d	0.0251175	0.880184	0.950296	1	k__Bacteria; p__Firmicutes; c__Clostridia; o__Clostridiales; f__Ruminococcaceae
a24dae6b87885a55d81df1ea6d1abaf5	-0.024805	0.881664	0.950296	1	k__Bacteria; p__Firmicutes; c__Clostridia; o__Clostridiales; f__Lachnospiraceae; g__; s__
40a6b537d995aeb12b0100e2cb6ad879	-0.0236464	0.887155	0.950523	1	k__Bacteria; p__Firmicutes; c__Clostridia; o__Clostridiales; f__Lachnospiraceae; g__Blautia; s__
ada85ea79666bce780693d3893d349cd	0.0164661	0.921293	0.97815	1	k__Bacteria; p__Firmicutes; c__Clostridia; o__Clostridiales; f__Ruminococcaceae; g__; s__
180b74e94caf35fac5e1f0f4b7ad9d9f	0.0159383	0.923808	0.97815	1	k__Bacteria; p__Bacteroidetes; c__Bacteroidia; o__Bacteroidales; f__[Odoribacteraceae]; g__Odoribacter; s__
bfb7bb16ab570748b3a5d099e9426af1	-0.0134542	0.935657	0.984902	1	k__Bacteria; p__Firmicutes; c__Clostridia; o__Clostridiales; f__Ruminococcaceae; g__; s__
2ae8a432208b85a14e86eb821c86ce2b	-0.0102177	0.951114	0.995352	1	k__Bacteria; p__Firmicutes; c__Clostridia; o__Clostridiales
3f55a8ca784ae7190790023a30cd859c	-0.00741467	0.964515	1	1	k__Bacteria; p__Bacteroidetes; c__Bacteroidia; o__Bacteroidales; f__Porphyromonadaceae; g__Parabacteroides; s__gordonii
32a21601ca89d1f2629c1a9fc2de4359	0.00669473	0.967958	1	1	k__Bacteria; p__Bacteroidetes; c__Bacteroidia; o__Bacteroidales; f__[Paraprevotellaceae]; g__Paraprevotella; s__
2b982979f2401a8bc447d7141879e9b2	-0.00456808	0.978134	1	1	k__Bacteria; p__Firmicutes; c__Clostridia; o__Clostridiales; f__Lachnospiraceae
77ad88eed91eef009bf64f101c96baa6	0.0031951	0.984705	1	1	k__Bacteria; p__Firmicutes; c__Clostridia; o__Clostridiales; f__Lachnospiraceae; g__Roseburia; s__
686d42b9552375c3b61301ae5605e3a2	-0.00236914	0.988659	1	1	k__Bacteria; p__Firmicutes; c__Clostridia; o__Clostridiales; f__Lachnospiraceae; g__Roseburia; s__
39bb3fb5b2257fd2eacca408dc42c5d1	0.00202097	0.990325	1	1	k__Bacteria; p__Firmicutes; c__Clostridia; o__Clostridiales; f__Lachnospiraceae; g__; s__
ad7bc2bb6e1ec90a9bc3c8949bce80d6	0.000990444	0.995258	1	1	k__Bacteria; p__Firmicutes; c__Clostridia; o__Clostridiales; f__Lachnospiraceae; g__[Ruminococcus]; s__gnavus
113ce005a880987438bdbe19ee22add8	nan	nan	1	nan	k__Bacteria; p__Firmicutes; c__Bacilli; o__Turicibacterales; f__Turicibacteraceae; g__Turicibacter; s__

## Sheet: (2) 16S vs CD8CD103
Spearman correlations between 16S sequence variant relative abundance in human donors and frequencies of CD103+ CD8+ T cells in the blood of human donors
Sequence Variant ID	Test stat.	pval	pval_fdr	pval_bon	taxonomy
b153e0852342c0738da791930625716f	0.607628	3.0229e-05	0.00544122	0.00544122	k__Bacteria; p__Firmicutes; c__Erysipelotrichi; o__Erysipelotrichales; f__Erysipelotrichaceae; g__[Eubacterium]; s__biforme
c4f9ef34bd2919511069f409c25de6f1	-0.471394	0.00246004	0.20034	0.442807	k__Bacteria; p__Bacteroidetes; c__Bacteroidia; o__Bacteroidales; f__Bacteroidaceae; g__Bacteroides; s__
3b092a59cd0e2d57483420cc994ec49c	-0.444466	0.00470445	0.20034	0.846802	k__Bacteria; p__Firmicutes; c__Clostridia; o__Clostridiales; f__Clostridiaceae; g__Clostridium; s__celatum
149e7d5e484d157f2ac6140a2111618e	-0.439189	0.00530665	0.20034	0.955197	k__Bacteria; p__Firmicutes; c__Clostridia; o__Clostridiales; f__Ruminococcaceae; g__Faecalibacterium; s__prausnitzii
217185aee687740c4fa3cc0aa17ee4ff	0.432605	0.00614922	0.20034	1	k__Bacteria; p__Firmicutes; c__Erysipelotrichi; o__Erysipelotrichales; f__Erysipelotrichaceae; g__Catenibacterium; s__
25def15fb42bed6855ede4893d27a21d	-0.428856	0.006678	0.20034	1	k__Bacteria; p__Verrucomicrobia; c__Verrucomicrobiae; o__Verrucomicrobiales; f__Verrucomicrobiaceae; g__Akkermansia; s__muciniphila
4faf0d1e462b85e630eaa40b17d8d744	0.392826	0.01405	0.361285	1	k__Bacteria; p__Firmicutes; c__Clostridia; o__Clostridiales; f__; g__; s__
ea3433f2c148c6fae4cc2e9ae197f5b8	-0.377961	0.0186377	0.419348	1	k__Bacteria; p__Firmicutes; c__Clostridia; o__Clostridiales; f__Peptostreptococcaceae
9dc78fd8f2f7cb10e190e77af61c7ecd	-0.354451	0.0283752	0.56204	1	k__Bacteria; p__Firmicutes; c__Clostridia; o__Clostridiales; f__Lachnospiraceae
a678fc12f8ade13c2f9c76d3d5c1cea0	0.348843	0.0312244	0.56204	1	k__Bacteria; p__Firmicutes; c__Clostridia; o__Clostridiales; f__Veillonellaceae; g__Phascolarctobacterium; s__
a167e4d4418792dcaba877443ed0e66d	0.328522	0.0435505	0.711312	1	k__Bacteria; p__Bacteroidetes; c__Bacteroidia; o__Bacteroidales; f__[Odoribacteraceae]; g__Butyricimonas; s__
d061a99148d649c4eca4836c5f4b5b68	-0.316106	0.052816	0.711312	1	k__Bacteria; p__Firmicutes; c__Erysipelotrichi; o__Erysipelotrichales; f__Erysipelotrichaceae; g__; s__
e5a43b018c81cedd19e9a5354d32d469	-0.298708	0.0683414	0.711312	1	k__Bacteria; p__Bacteroidetes; c__Bacteroidia; o__Bacteroidales; f__Bacteroidaceae; g__Bacteroides; s__
138daeaeee1211d2a3d8502b8fe23b2a	0.297945	0.0690959	0.711312	1	k__Bacteria; p__Bacteroidetes; c__Bacteroidia; o__Bacteroidales; f__S24-7; g__; s__
f10155af1849a17996f302d71b32398c	0.296874	0.070165	0.711312	1	k__Bacteria; p__Firmicutes; c__Clostridia; o__Clostridiales; f__Lachnospiraceae
3e93fd55a231bb99b67a666bad8446a8	-0.289087	0.0783318	0.711312	1	k__Bacteria; p__Firmicutes; c__Clostridia; o__Clostridiales; f__Ruminococcaceae; g__Ruminococcus; s__
0681937d15d01090c93f3fb99998d90c	0.283522	0.0846029	0.711312	1	k__Bacteria; p__Proteobacteria; c__Deltaproteobacteria; o__Desulfovibrionales; f__Desulfovibrionaceae; g__Desulfovibrio; s__
04c8be5a3a6ba2d70446812e99318905	-0.280772	0.0878388	0.711312	1	k__Bacteria; p__Bacteroidetes; c__Bacteroidia; o__Bacteroidales; f__Bacteroidaceae; g__Bacteroides
c82032c40c98975f71892e4be561c87a	-0.280286	0.0884208	0.711312	1	k__Bacteria; p__Firmicutes; c__Clostridia; o__Clostridiales; f__Ruminococcaceae; g__Oscillospira; s__
c162a4f3943238810eba8a25f0563cca	-0.277286	0.0920764	0.711312	1	k__Bacteria; p__Bacteroidetes; c__Bacteroidia; o__Bacteroidales; f__Bacteroidaceae; g__Bacteroides
059c8f8bb468064b134ea6d3661761ea	-0.27036	0.100955	0.711312	1	k__Bacteria; p__Firmicutes; c__Clostridia; o__Clostridiales; f__Lachnospiraceae; g__Lachnospira; s__
3233034b11dfc584717d9264882a4fce	-0.267579	0.104694	0.711312	1	k__Bacteria; p__Firmicutes; c__Clostridia; o__Clostridiales; f__Ruminococcaceae
0cc2420a6a4698f8bf664d50b17d26b4	-0.263574	0.110262	0.711312	1	k__Bacteria; p__Bacteroidetes; c__Bacteroidia; o__Bacteroidales; f__Rikenellaceae; g__Alistipes; s__onderdonkii
c5af8314e36eaed98fc88f181f539e8f	0.262775	0.111398	0.711312	1	k__Bacteria; p__Firmicutes; c__Clostridia; o__Clostridiales; f__Lachnospiraceae; g__Blautia
4be97abf1ab678a8322783fab899c3a4	-0.262358	0.111995	0.711312	1	k__Bacteria; p__Firmicutes; c__Clostridia; o__Clostridiales; f__Ruminococcaceae; g__Anaerofilum; s__
0f6200a5b77099113b52eea9a8645181	0.261702	0.112938	0.711312	1	k__Bacteria; p__Firmicutes; c__Erysipelotrichi; o__Erysipelotrichales; f__Erysipelotrichaceae; g__[Eubacterium]; s__biforme
bfb7bb16ab570748b3a5d099e9426af1	-0.261062	0.113865	0.711312	1	k__Bacteria; p__Firmicutes; c__Clostridia; o__Clostridiales; f__Ruminococcaceae; g__; s__
2fad39e365933a7f925040cb3c2a5ef8	0.259346	0.116376	0.711312	1	k__Bacteria; p__Actinobacteria; c__Coriobacteriia; o__Coriobacteriales; f__Coriobacteriaceae; g__; s__
90c2b51afe404951ec89bd52c7ae1f58	0.25793	0.118478	0.711312	1	k__Bacteria; p__Firmicutes; c__Clostridia; o__Clostridiales; f__Lachnospiraceae; g__Dorea; s__
539ca948741b9a713eb781d4281b23fc	0.255858	0.121607	0.711312	1	k__Bacteria; p__Firmicutes; c__Clostridia; o__Clostridiales; f__Ruminococcaceae; g__Anaerotruncus; s__
89aabf43d24dd5bd0fd0f5aca189d341	0.250356	0.130207	0.711312	1	k__Bacteria; p__Firmicutes; c__Clostridia; o__Clostridiales; f__Lachnospiraceae; g__Dorea; s__formicigenerans
ea2b0e4a93c24c6c3661cbe347f93b74	-0.24498	0.139032	0.711312	1	k__Bacteria; p__Bacteroidetes; c__Bacteroidia; o__Bacteroidales; f__Bacteroidaceae; g__Bacteroides; s__uniformis
23e5edb47f5a9a45adc62dc95d595ce6	0.244187	0.140369	0.711312	1	k__Bacteria; p__Bacteroidetes; c__Bacteroidia; o__Bacteroidales; f__Prevotellaceae; g__Prevotella; s__copri
32a21601ca89d1f2629c1a9fc2de4359	0.242675	0.142946	0.711312	1	k__Bacteria; p__Bacteroidetes; c__Bacteroidia; o__Bacteroidales; f__[Paraprevotellaceae]; g__Paraprevotella; s__
8a261f382a739bbc5f9494b2c64c2744	-0.241631	0.144744	0.711312	1	k__Bacteria; p__Firmicutes; c__Clostridia; o__Clostridiales; f__Lachnospiraceae; g__Coprococcus; s__
fdb1c35a8dab336d65ed22d796e71e4b	0.236043	0.154654	0.711312	1	k__Bacteria; p__Actinobacteria; c__Coriobacteriia; o__Coriobacteriales; f__Coriobacteriaceae; g__; s__
61795ee8e60f4a0f66080ab812573fb8	-0.23069	0.164591	0.711312	1	k__Bacteria; p__Firmicutes; c__Clostridia; o__Clostridiales; f__Lachnospiraceae
180b74e94caf35fac5e1f0f4b7ad9d9f	-0.227693	0.170349	0.711312	1	k__Bacteria; p__Bacteroidetes; c__Bacteroidia; o__Bacteroidales; f__[Odoribacteraceae]; g__Odoribacter; s__
bad4f7c5ada34a1f813946abcfe5c556	-0.222631	0.180396	0.711312	1	k__Bacteria; p__Firmicutes; c__Clostridia; o__Clostridiales; f__; g__; s__
a3607a88a8ed64e24a374847b23e404f	-0.222482	0.180699	0.711312	1	k__Bacteria; p__Firmicutes; c__Clostridia; o__Clostridiales; f__Ruminococcaceae; g__Ruminococcus; s__
6c7fa77831ae630967a6fbfc8ee47901	-0.221809	0.182067	0.711312	1	k__Bacteria; p__Firmicutes; c__Clostridia; o__Clostridiales; f__Lachnospiraceae; g__Clostridium; s__clostridioforme
1e6fb78e2244ca940f9fc31d88d711dc	0.221473	0.182752	0.711312	1	k__Bacteria; p__Firmicutes; c__Clostridia; o__Clostridiales; f__[Mogibacteriaceae]; g__Mogibacterium; s__
7ebc04cb539befd9f2e7faa131628c66	0.221457	0.182785	0.711312	1	k__Bacteria; p__Firmicutes; c__Clostridia; o__Clostridiales; f__[Mogibacteriaceae]; g__; s__
d39f37b814ebd81091a949f8bd9d1710	-0.220146	0.185477	0.711312	1	k__Bacteria; p__Bacteroidetes; c__Bacteroidia; o__Bacteroidales; f__Bacteroidaceae; g__Bacteroides; s__caccae
8a9f7499cdb85b8efa497bb56256cb43	-0.220098	0.185577	0.711312	1	k__Bacteria; p__Firmicutes; c__Clostridia; o__Clostridiales; f__Lachnospiraceae
f738d6eb5441459c12e96023d56dafcf	-0.217383	0.191245	0.711312	1	k__Bacteria; p__Firmicutes; c__Clostridia; o__Clostridiales; f__Lachnospiraceae; g__Coprococcus; s__
6a17479edbe461431433bddb084f731e	-0.215191	0.195907	0.711312	1	k__Bacteria; p__Proteobacteria; c__Betaproteobacteria; o__Burkholderiales; f__Alcaligenaceae; g__Sutterella; s__
cae14798faeabb8e1b8840e712839921	-0.213312	0.199964	0.711312	1	k__Bacteria; p__Bacteroidetes; c__Bacteroidia; o__Bacteroidales; f__Rikenellaceae; g__Alistipes; s__finegoldii
8937656c16c20701c107e715bad86732	-0.210273	0.206651	0.711312	1	k__Bacteria; p__Firmicutes; c__Clostridia; o__Clostridiales; f__Lachnospiraceae; g__Roseburia; s__faecis
0189d0173c07f11e7586ff20eb33f5ba	-0.208791	0.209966	0.711312	1	k__Bacteria; p__Firmicutes; c__Erysipelotrichi; o__Erysipelotrichales; f__Erysipelotrichaceae; g__; s__
ba88d4e4e6a24ecc2a5aab6bdfbb77f5	0.208035	0.211672	0.711312	1	k__Bacteria; p__Firmicutes; c__Clostridia; o__Clostridiales; f__Ruminococcaceae; g__Oscillospira; s__
b955f67a541a149dd3b179dc62d37a72	0.207311	0.213313	0.711312	1	k__Bacteria; p__Firmicutes; c__Clostridia; o__Clostridiales; f__[Mogibacteriaceae]; g__; s__
ee02d6d3506da57909d5e603709a295f	0.203434	0.222252	0.711312	1	k__Bacteria; p__Firmicutes; c__Clostridia; o__Clostridiales; f__Lachnospiraceae; g__; s__
251429848560a80abcb96640ceb102db	-0.202416	0.224641	0.711312	1	k__Bacteria; p__Firmicutes; c__Clostridia; o__Clostridiales; f__Lachnospiraceae; g__; s__
fea3411c847e6627afb5e78b88e2e9af	-0.199329	0.231991	0.711312	1	k__Bacteria; p__Firmicutes; c__Clostridia; o__Clostridiales; f__Lachnospiraceae; g__[Ruminococcus]; s__torques
f9f5f08e8da4cc9740518223846563db	0.198105	0.234948	0.711312	1	k__Bacteria; p__Bacteroidetes; c__Bacteroidia; o__Bacteroidales; f__Rikenellaceae; g__; s__
4c731267e801c2afe253b5cbb58bdd24	0.197026	0.237576	0.711312	1	k__Bacteria; p__Firmicutes; c__Clostridia; o__Clostridiales; f__Lachnospiraceae; g__Dorea; s__
3f1ed51e954b35a8108c12dd882b696b	-0.194398	0.244061	0.711312	1	k__Bacteria; p__Firmicutes; c__Clostridia; o__Clostridiales; f__Ruminococcaceae; g__Oscillospira; s__
7201d53bd647437ec3de879774eba498	0.190492	0.25391	0.711312	1	k__Bacteria; p__Actinobacteria; c__Coriobacteriia; o__Coriobacteriales; f__Coriobacteriaceae; g__Slackia; s__
9099a7f671b923c7b07c12508f17270a	0.188588	0.258806	0.711312	1	k__Bacteria; p__Firmicutes; c__Clostridia; o__Clostridiales; f__Ruminococcaceae; g__Ruminococcus; s__
92f000f936d3f349c5e7719a5edc5078	0.188575	0.25884	0.711312	1	k__Bacteria; p__Firmicutes; c__Clostridia; o__Clostridiales; f__Lachnospiraceae; g__; s__
b1f2146bef78066448576fceeb6b644b	0.187268	0.262236	0.711312	1	k__Bacteria; p__Firmicutes; c__Clostridia; o__Clostridiales; f__Lachnospiraceae; g__[Ruminococcus]; s__
0d3b942348cade7e1c41ac52df03e63e	0.18696	0.263039	0.711312	1	k__Bacteria; p__Firmicutes; c__Clostridia; o__Clostridiales; f__Veillonellaceae; g__Dialister; s__
6a129e8ae637c96e7bb56223913911f7	-0.186741	0.263614	0.711312	1	k__Bacteria; p__Firmicutes; c__Clostridia; o__Clostridiales; f__Lachnospiraceae; g__Coprococcus; s__
de6891b6f7a1f35bd9ccbc058b9e1a77	0.186537	0.264147	0.711312	1	k__Bacteria; p__Firmicutes; c__Clostridia; o__Clostridiales; f__Lachnospiraceae
74923f4bbde849e27fc4eda25d757e2a	-0.186253	0.264893	0.711312	1	k__Bacteria; p__Firmicutes; c__Erysipelotrichi; o__Erysipelotrichales; f__Erysipelotrichaceae; g__[Eubacterium]; s__dolichum
04195686f2b70585790ec75320de0d6f	-0.185834	0.265995	0.711312	1	k__Bacteria; p__Proteobacteria; c__Gammaproteobacteria; o__Enterobacteriales; f__Enterobacteriaceae
340a5698fe78713b785c3bcce89df73b	0.181616	0.277254	0.711312	1	k__Bacteria; p__Bacteroidetes; c__Bacteroidia; o__Bacteroidales; f__Rikenellaceae; g__; s__
d05c86b5bfc092d8677507fb1eae8d66	-0.1805	0.280283	0.711312	1	k__Bacteria; p__Firmicutes; c__Clostridia; o__Clostridiales; f__Ruminococcaceae; g__Ruminococcus; s__
0f92fcc184a951ff8b0914467ad2f8f9	-0.180139	0.281268	0.711312	1	k__Bacteria; p__Proteobacteria; c__Deltaproteobacteria; o__Desulfovibrionales; f__Desulfovibrionaceae; g__Bilophila; s__
03569e3fd843f501355f7853b0ec9361	-0.179024	0.284323	0.711312	1	k__Bacteria; p__Proteobacteria; c__Betaproteobacteria; o__Burkholderiales; f__Alcaligenaceae; g__Sutterella; s__
59597cd430deea6d8e0908dcd6db7e50	0.177816	0.287658	0.711312	1	k__Bacteria; p__Proteobacteria; c__Betaproteobacteria; o__Burkholderiales; f__Alcaligenaceae; g__Sutterella; s__
72d6ddeb60679dd2e2844fe039e1a760	0.17752	0.288476	0.711312	1	k__Bacteria; p__Proteobacteria; c__Deltaproteobacteria; o__Desulfovibrionales; f__Desulfovibrionaceae; g__; s__
77ad88eed91eef009bf64f101c96baa6	-0.173073	0.300986	0.721931	1	k__Bacteria; p__Firmicutes; c__Clostridia; o__Clostridiales; f__Lachnospiraceae; g__Roseburia; s__
34cddd9fe152c24d78924ef25927d67c	0.172407	0.302887	0.721931	1	k__Bacteria; p__Firmicutes; c__Clostridia; o__Clostridiales; f__Lachnospiraceae; g__Clostridium; s__hathewayi
0b05a2e48cdc5f9e766bb0f4c209d4b4	0.170439	0.308552	0.721931	1	k__Bacteria; p__Firmicutes; c__Clostridia; o__Clostridiales; f__Ruminococcaceae; g__Oscillospira; s__
2a13ecb6c618ddf8154298c69336dd8e	-0.169414	0.311526	0.721931	1	k__Bacteria; p__Firmicutes; c__Erysipelotrichi; o__Erysipelotrichales; f__Erysipelotrichaceae; g__Clostridium; s__spiroforme
993ea35e8ad7ff6894e32247dc507e9b	-0.168965	0.312837	0.721931	1	k__Bacteria; p__Firmicutes; c__Clostridia; o__Clostridiales; f__Lachnospiraceae; g__Blautia; s__producta
919db619ad90cc6b09b31c83d5719da9	0.167332	0.317627	0.723708	1	k__Bacteria; p__Firmicutes; c__Clostridia; o__Clostridiales; f__Ruminococcaceae; g__Oscillospira; s__
cc968157f7691aab95df444e8cd103e2	-0.163618	0.328691	0.731018	1	k__Bacteria; p__Firmicutes; c__Clostridia; o__Clostridiales; f__Clostridiaceae; g__Clostridium; s__
10155b2834300619ce0102110a37b057	-0.163529	0.328958	0.731018	1	k__Bacteria; p__Firmicutes; c__Clostridia; o__Clostridiales; f__Lachnospiraceae; g__; s__
d6bb5703483ac68992e09ce17683c52f	-0.157415	0.347686	0.753172	1	k__Bacteria; p__Firmicutes; c__Clostridia; o__Clostridiales; f__Ruminococcaceae; g__; s__
458157e555a80f9ba01d9da37ef787eb	0.157199	0.348357	0.753172	1	k__Bacteria; p__Firmicutes; c__Clostridia; o__Clostridiales; f__Ruminococcaceae; g__Oscillospira; s__
436497b0e3edb384200f5b9b82883182	-0.154684	0.356254	0.753172	1	k__Bacteria; p__Firmicutes; c__Clostridia; o__Clostridiales; f__Ruminococcaceae; g__; s__
f596fa835cdfdb22d6494b012f61fff2	-0.154143	0.357967	0.753172	1	k__Bacteria; p__Firmicutes; c__Clostridia; o__Clostridiales; f__Lachnospiraceae; g__Blautia; s__
370829fece3190f1a8efccf50b7d0921	-0.15355	0.359849	0.753172	1	k__Bacteria; p__Firmicutes; c__Clostridia; o__Clostridiales; f__Ruminococcaceae; g__Oscillospira; s__
c1365ec008032ee718dcafaf5ac17adb	-0.151985	0.364842	0.754845	1	k__Bacteria; p__Bacteroidetes; c__Bacteroidia; o__Bacteroidales; f__Rikenellaceae; g__; s__
57e77761c7d4464a3968f059b4a9afcc	0.146297	0.38334	0.784104	1	k__Bacteria; p__Firmicutes; c__Clostridia; o__Clostridiales; f__Ruminococcaceae; g__; s__
32382a0f5831da5faee464d011b5616c	-0.14467	0.388727	0.786189	1	k__Bacteria; p__Firmicutes; c__Clostridia; o__Clostridiales; f__Lachnospiraceae; g__Lachnobacterium; s__
40c85a458df8d5a935122ba778d4f334	-0.143314	0.393254	0.786507	1	k__Bacteria; p__Bacteroidetes; c__Bacteroidia; o__Bacteroidales; f__Bacteroidaceae; g__Bacteroides; s__
46d8ab5615f60d7b522f3590976668be	0.141909	0.397971	0.787195	1	k__Bacteria; p__Firmicutes; c__Clostridia; o__Clostridiales; f__; g__; s__
457d3865cf0a4bc602a07d8d5324388f	-0.136767	0.415514	0.812962	1	k__Bacteria; p__Firmicutes; c__Clostridia; o__Clostridiales; f__Lachnospiraceae; g__; s__
82c890da8759fa9477cd991a1f214b3c	0.128775	0.443617	0.853746	1	k__Bacteria; p__Firmicutes; c__Clostridia; o__Clostridiales; f__Ruminococcaceae; g__Oscillospira; s__
599ba6458e91e2527f358f547ea39261	-0.127497	0.448207	0.853746	1	k__Bacteria; p__Firmicutes; c__Clostridia; o__Clostridiales; f__Lachnospiraceae; g__Blautia; s__
7c82a2ef7685c5c6dc3080f56033cee9	0.125621	0.454985	0.853746	1	k__Bacteria; p__Proteobacteria; c__Betaproteobacteria; o__Burkholderiales; f__Oxalobacteraceae; g__Oxalobacter; s__formigenes
c5b4c6b372dbc13b6a7f2d466fc7335f	-0.125525	0.455331	0.853746	1	k__Bacteria; p__Firmicutes; c__Clostridia; o__Clostridiales; f__Lachnospiraceae
ada85ea79666bce780693d3893d349cd	0.124073	0.46062	0.854759	1	k__Bacteria; p__Firmicutes; c__Clostridia; o__Clostridiales; f__Ruminococcaceae; g__; s__
877f27b47c85f6b2d3cf8a6aa86def40	0.120338	0.474365	0.871282	1	k__Bacteria; p__Firmicutes; c__Clostridia; o__Clostridiales; f__Lachnospiraceae; g__; s__
6c4de756c45fa6e7e5adfe196f9f0039	-0.116278	0.489544	0.890081	1	k__Bacteria; p__Firmicutes; c__Clostridia; o__Clostridiales; f__Lachnospiraceae; g__Coprococcus; s__
1a389bf765c8ff0f92600f684fbe7ad7	-0.11434	0.496876	0.894377	1	k__Bacteria; p__Firmicutes; c__Clostridia; o__Clostridiales; f__Ruminococcaceae; g__Faecalibacterium; s__prausnitzii
552e00cb506f739acaf08aa5641f9d84	-0.112404	0.504251	0.898666	1	k__Bacteria; p__Firmicutes; c__Clostridia; o__Clostridiales; f__Lachnospiraceae
e2c3ff4f647112723741aa72087f1bfa	-0.109993	0.513519	0.90621	1	k__Bacteria; p__Actinobacteria; c__Actinobacteria; o__Bifidobacteriales; f__Bifidobacteriaceae; g__Bifidobacterium
bd0f4e14387ee1ac7e5fe586cadbbed4	-0.107042	0.524969	0.917421	1	k__Bacteria; p__Firmicutes; c__Clostridia; o__Clostridiales; f__Christensenellaceae; g__; s__
41239266f2952a56a313fc4798f28a1c	0.101684	0.546073	0.924769	1	k__Bacteria; p__Firmicutes; c__Clostridia; o__Clostridiales; f__; g__; s__
c942f59feffce9c3ab527135de234101	-0.100349	0.55139	0.924769	1	k__Bacteria; p__Firmicutes; c__Clostridia; o__Clostridiales; f__Lachnospiraceae; g__Roseburia; s__inulinivorans
2403a466dd6d1e4f551d80394c2aa994	0.0984882	0.558844	0.924769	1	k__Bacteria; p__Bacteroidetes; c__Bacteroidia; o__Bacteroidales; f__[Paraprevotellaceae]; g__Paraprevotella; s__
8f1c11c7b732265cbfc1bb7dbd0241e7	-0.098278	0.559689	0.924769	1	k__Bacteria; p__Firmicutes; c__Clostridia; o__Clostridiales; f__Lachnospiraceae; g__; s__
2b982979f2401a8bc447d7141879e9b2	0.0982388	0.559847	0.924769	1	k__Bacteria; p__Firmicutes; c__Clostridia; o__Clostridiales; f__Lachnospiraceae
8bb5ff097e0707dca3fe5860af20f4a6	0.0981471	0.560216	0.924769	1	k__Bacteria; p__Bacteroidetes; c__Bacteroidia; o__Bacteroidales; f__Rikenellaceae; g__; s__
9f74473636e6874853d88dfcbcecff49	0.0969262	0.565136	0.924769	1	k__Bacteria; p__Firmicutes; c__Bacilli; o__Lactobacillales; f__Streptococcaceae; g__Lactococcus; s__
a24dae6b87885a55d81df1ea6d1abaf5	-0.0902441	0.592409	0.930507	1	k__Bacteria; p__Firmicutes; c__Clostridia; o__Clostridiales; f__Lachnospiraceae; g__; s__
8ce931b0c99ad5ed648c25483c1ca492	-0.089975	0.593519	0.930507	1	k__Bacteria; p__Firmicutes; c__Erysipelotrichi; o__Erysipelotrichales; f__Erysipelotrichaceae; g__Clostridium; s__ramosum
10cd502b01abafc87e2ecbad86389286	0.0878664	0.602249	0.930507	1	k__Bacteria; p__Firmicutes; c__Clostridia; o__Clostridiales; f__Lachnospiraceae; g__; s__
d315a0b30c8e21db4cfe89e65c0b2bf1	0.0878166	0.602456	0.930507	1	k__Bacteria; p__Firmicutes; c__Clostridia; o__Clostridiales; f__; g__; s__
7e17a5137fd9dab8c02617a186088c4d	-0.0838151	0.619173	0.930507	1	k__Bacteria; p__Firmicutes; c__Clostridia; o__Clostridiales; f__Ruminococcaceae; g__; s__
8a83cfd5eb074b5dbc6118eb03ef915e	-0.083615	0.620014	0.930507	1	k__Bacteria; p__Bacteroidetes; c__Bacteroidia; o__Bacteroidales; f__[Odoribacteraceae]; g__Butyricimonas; s__
fd1f139259c53276619476db0cc81913	0.0830801	0.622264	0.930507	1	k__Bacteria; p__Firmicutes; c__Clostridia; o__Clostridiales; f__Lachnospiraceae; g__Blautia; s__
2c1dcc76478dfbb19fa59690738202c6	0.0830563	0.622364	0.930507	1	k__Bacteria; p__Firmicutes; c__Clostridia; o__Clostridiales; f__Lachnospiraceae; g__[Ruminococcus]; s__gnavus
3d766867c97f511431bf97e059d6498f	-0.0801819	0.634514	0.930507	1	k__Bacteria; p__Bacteroidetes; c__Bacteroidia; o__Bacteroidales; f__Porphyromonadaceae; g__Parabacteroides; s__
f7686a74ca2d3729eb66305e8a26309b	-0.0801007	0.634859	0.930507	1	k__Bacteria; p__Firmicutes; c__Clostridia; o__Clostridiales; f__Lachnospiraceae; g__Coprococcus; s__
3f55a8ca784ae7190790023a30cd859c	0.0798051	0.636114	0.930507	1	k__Bacteria; p__Bacteroidetes; c__Bacteroidia; o__Bacteroidales; f__Porphyromonadaceae; g__Parabacteroides; s__gordonii
447b9d6a5c17543a456c597e65b37139	0.0787593	0.640562	0.930507	1	k__Bacteria; p__Firmicutes; c__Clostridia; o__Clostridiales; f__Lachnospiraceae; g__Coprococcus; s__
be17b29b03ed02bed133932284568d16	-0.0784995	0.641669	0.930507	1	k__Bacteria; p__Firmicutes; c__Clostridia; o__Clostridiales; f__Ruminococcaceae
59196a586276f0be745d0e334fc071c6	-0.0779463	0.644029	0.930507	1	k__Bacteria; p__Firmicutes; c__Clostridia; o__Clostridiales; f__Lachnospiraceae; g__Blautia; s__
48d9883fd871b82d9bbc89cb0447be8c	0.0774412	0.646186	0.930507	1	k__Bacteria; p__Firmicutes; c__Clostridia; o__Clostridiales; f__Lachnospiraceae; g__Clostridium; s__aldenense
a6099802840e60febef8e896967b7747	-0.0720095	0.66956	0.938189	1	k__Bacteria; p__Firmicutes; c__Clostridia; o__Clostridiales; f__[Mogibacteriaceae]; g__; s__
686d42b9552375c3b61301ae5605e3a2	0.0710923	0.673537	0.938189	1	k__Bacteria; p__Firmicutes; c__Clostridia; o__Clostridiales; f__Lachnospiraceae; g__Roseburia; s__
ca9dec36ad0aa5a1473144ddcb74951d	-0.0704762	0.676214	0.938189	1	k__Bacteria; p__Firmicutes; c__Clostridia; o__Clostridiales; f__Ruminococcaceae
39bb3fb5b2257fd2eacca408dc42c5d1	-0.0685894	0.684435	0.938189	1	k__Bacteria; p__Firmicutes; c__Clostridia; o__Clostridiales; f__Lachnospiraceae; g__; s__
69536042153447ceb692aa53159ce0c2	-0.0684754	0.684933	0.938189	1	k__Bacteria; p__Firmicutes; c__Clostridia; o__Clostridiales; f__Lachnospiraceae
8720f9ecd2331ce68e2896df1bf2d977	0.0675774	0.688859	0.938189	1	k__Bacteria; p__Actinobacteria; c__Coriobacteriia; o__Coriobacteriales; f__Coriobacteriaceae; g__Collinsella; s__aerofaciens
86deb5cf8d6f29d383136e0d09863b69	-0.0636723	0.706024	0.938189	1	k__Bacteria; p__Firmicutes; c__Erysipelotrichi; o__Erysipelotrichales; f__Erysipelotrichaceae; g__Holdemania; s__
4b548f1f6fc22f32237396b7d4ffee6e	-0.062531	0.711068	0.938189	1	k__Bacteria; p__Firmicutes; c__Clostridia; o__Clostridiales; f__Ruminococcaceae; g__Oscillospira; s__
1527fd8b14037f53b8edb26b111e1f72	0.0620785	0.713072	0.938189	1	k__Bacteria; p__Firmicutes; c__Clostridia; o__Clostridiales; f__Lachnospiraceae; g__; s__
30207d209491dfb7de83344e77fd6fbd	-0.061907	0.713831	0.938189	1	k__Bacteria; p__Firmicutes; c__Clostridia; o__Clostridiales; f__; g__; s__
7b2ff5940de11da4dc3bb208805dff11	-0.0587286	0.727958	0.938189	1	k__Bacteria; p__Firmicutes; c__Clostridia; o__Clostridiales; f__Ruminococcaceae; g__Oscillospira; s__
eea6b86c0c75e740670ccc50613b1b23	-0.0583215	0.729774	0.938189	1	k__Bacteria; p__Firmicutes; c__Clostridia; o__Clostridiales; f__Lachnospiraceae; g__Blautia; s__
95c5af385d373db8539f91a1a3b334a8	0.0538105	0.749988	0.938189	1	k__Bacteria; p__Firmicutes; c__Clostridia; o__Clostridiales; f__Ruminococcaceae; g__; s__
588a23811b3e98af68f4f0fb24a0daa8	-0.0531495	0.752964	0.938189	1	k__Bacteria; p__Firmicutes; c__Clostridia; o__Clostridiales; f__Lachnospiraceae; g__Coprococcus; s__
959d48a11e3b26c9268f0bd1dae6ec40	-0.0529548	0.753841	0.938189	1	k__Bacteria; p__Firmicutes; c__Clostridia; o__Clostridiales; f__Lachnospiraceae; g__Blautia; s__obeum
e6a34eb113dba66df0b8bbec907a8f5d	-0.0526479	0.755225	0.938189	1	k__Bacteria; p__Bacteroidetes; c__Bacteroidia; o__Bacteroidales; f__Rikenellaceae; g__Alistipes; s__putredinis
9f4d14b114e7499772a797790d81c1db	0.0518877	0.758655	0.938189	1	k__Bacteria; p__Firmicutes; c__Clostridia; o__Clostridiales; f__Lachnospiraceae; g__Coprococcus; s__catus
904ad13c7b8512200836d5cd9fb09e1b	-0.0509616	0.76284	0.938189	1	k__Bacteria; p__Bacteroidetes; c__Bacteroidia; o__Bacteroidales; f__Rikenellaceae; g__Alistipes; s__indistinctus
010f0ac2691bc0be12d0633d4b5d2cc4	-0.0506703	0.764157	0.938189	1	k__Bacteria; p__Firmicutes; c__Clostridia; o__Clostridiales; f__Ruminococcaceae; g__Faecalibacterium; s__prausnitzii
2ae8a432208b85a14e86eb821c86ce2b	0.0495855	0.769069	0.938189	1	k__Bacteria; p__Firmicutes; c__Clostridia; o__Clostridiales
7ce470a3f833253f6d667fa6830abe07	0.0487417	0.772897	0.938189	1	k__Bacteria; p__Firmicutes; c__Clostridia; o__Clostridiales; f__Lachnospiraceae; g__[Ruminococcus]; s__
96b08b31f324f113c7b260a50f09860c	0.047735	0.777469	0.938189	1	k__Bacteria; p__Bacteroidetes; c__Bacteroidia; o__Bacteroidales; f__[Odoribacteraceae]; g__Butyricimonas; s__
f12011ad5219b22b6ca790103333a755	-0.0458151	0.78621	0.938189	1	k__Bacteria; p__Firmicutes; c__Clostridia; o__Clostridiales; f__Ruminococcaceae; g__Oscillospira; s__
992072d045462445dc239b35300af2cc	0.0436412	0.796138	0.938189	1	k__Bacteria; p__Bacteroidetes; c__Bacteroidia; o__Bacteroidales; f__Prevotellaceae; g__Prevotella; s__copri
1aab913302590e21a7be28b1494a3320	-0.0407845	0.809231	0.938189	1	k__Bacteria; p__Firmicutes; c__Clostridia; o__Clostridiales; f__Ruminococcaceae; g__Oscillospira; s__
1ad289cd8f44e109fd95de0382c5b252	0.0404753	0.810651	0.938189	1	k__Bacteria; p__Firmicutes; c__Clostridia; o__Clostridiales; f__Lachnospiraceae; g__Clostridium; s__hathewayi
5860dac317300b1fe6094e958240cc7f	-0.0398252	0.813639	0.938189	1	k__Bacteria; p__Firmicutes; c__Clostridia; o__Clostridiales; f__Lachnospiraceae; g__Coprococcus; s__
ac5402de1ddf427ab8d2b0a8a0a44f19	-0.0397242	0.814104	0.938189	1	k__Bacteria; p__Bacteroidetes; c__Bacteroidia; o__Bacteroidales; f__Bacteroidaceae; g__Bacteroides; s__
4311a44a7d56ce4086afad3e75bedd6e	0.0397094	0.814172	0.938189	1	k__Bacteria; p__Firmicutes; c__Clostridia; o__Clostridiales; f__Ruminococcaceae
b0645cbec7653c887cb868a248d95874	-0.038211	0.82107	0.938189	1	k__Bacteria; p__Firmicutes; c__Clostridia; o__Clostridiales; f__Ruminococcaceae; g__Faecalibacterium; s__prausnitzii
0c70bdd5631104dd3d818561c9166f6c	0.0378048	0.822942	0.938189	1	k__Bacteria; p__Firmicutes; c__Clostridia; o__Clostridiales; f__Lachnospiraceae; g__Clostridium; s__lavalense
6bbaf2d026d54c61f24b5c5483e56842	-0.0375737	0.824008	0.938189	1	k__Bacteria; p__Bacteroidetes; c__Bacteroidia; o__Bacteroidales; f__Porphyromonadaceae; g__Parabacteroides; s__distasonis
2a99ec1157a90661db7ff643b82f1914	-0.0352977	0.834518	0.938189	1	k__Bacteria; p__Bacteroidetes; c__Bacteroidia; o__Bacteroidales; f__Bacteroidaceae; g__Bacteroides; s__fragilis
1ef782a559e3e0a4ab42516e0a2c828f	0.0342991	0.839138	0.938189	1	k__Bacteria; p__Firmicutes; c__Clostridia; o__Clostridiales; f__Lachnospiraceae; g__; s__
1986030e3c5cd5df6d869054bc96e536	-0.0325692	0.847155	0.938189	1	k__Bacteria; p__Proteobacteria; c__Gammaproteobacteria; o__Pasteurellales; f__Pasteurellaceae; g__Haemophilus; s__parainfluenzae
a66dd8d31584930c2b0f811f572dddcf	0.0323849	0.848009	0.938189	1	k__Bacteria; p__Bacteroidetes; c__Bacteroidia; o__Bacteroidales; f__Porphyromonadaceae; g__Parabacteroides; s__distasonis
4c2189b6b5ced3cb80093414e9449de9	-0.0321858	0.848933	0.938189	1	k__Bacteria; p__Firmicutes; c__Clostridia; o__Clostridiales; f__Ruminococcaceae
51a63d18809e04591820c7e3f3acf0b4	0.032046	0.849582	0.938189	1	k__Bacteria; p__Firmicutes; c__Clostridia; o__Clostridiales; f__Ruminococcaceae; g__; s__
ad52a0f6646c574417ce0b13b84acfa9	0.0303594	0.857417	0.939231	1	k__Bacteria; p__Firmicutes; c__Clostridia; o__Clostridiales; f__Ruminococcaceae; g__Ruminococcus; s__bromii
2ab8310e1e510f8045c7f4d191fa36be	-0.0295971	0.860962	0.939231	1	k__Bacteria; p__Firmicutes; c__Clostridia; o__Clostridiales; f__Lachnospiraceae; g__; s__
79280cea51a6fe8a3432b2f266dd34db	0.0263734	0.875983	0.949861	1	k__Bacteria; p__Firmicutes; c__Clostridia; o__Clostridiales; f__Ruminococcaceae; g__Faecalibacterium; s__prausnitzii
74ec9fe6ffab4ecff6d5def74298a825	-0.0228157	0.89261	0.962094	1	k__Bacteria; p__Firmicutes; c__Clostridia; o__Clostridiales; f__Lachnospiraceae; g__Clostridium
b2ab597a902ff227a5ba76030cd6002e	0.0214942	0.898797	0.962997	1	k__Bacteria; p__Firmicutes; c__Clostridia; o__Clostridiales; f__Ruminococcaceae
f45b62ab6ec22fb20364a7e05088158f	0.019148	0.909797	0.969014	1	k__Bacteria; p__Firmicutes; c__Clostridia; o__Clostridiales; f__Lachnospiraceae
2319f9fecaef59a51537cdcb69cf5615	-0.0154193	0.927311	0.981858	1	k__Bacteria; p__Firmicutes; c__Clostridia; o__Clostridiales; f__Ruminococcaceae
3128e057b1d4f320961e4da677724613	0.0125844	0.940649	0.990157	1	k__Bacteria; p__Firmicutes; c__Clostridia; o__Clostridiales; f__Lachnospiraceae; g__Clostridium; s__symbiosum
bda6b6e7da7508c68057140e7bd6cd8d	0.00958883	0.95476	0.995451	1	k__Bacteria; p__Firmicutes; c__Clostridia; o__Clostridiales; f__Ruminococcaceae; g__Oscillospira; s__
60c57911662a9159dfdd0fc05d975a55	0.00823411	0.961147	0.995451	1	k__Bacteria; p__Firmicutes; c__Clostridia; o__Clostridiales; f__Ruminococcaceae; g__Gemmiger; s__formicilis
363c1c39d58bce4fc3218659d0944258	0.00706159	0.966676	0.995451	1	k__Bacteria; p__Firmicutes; c__Clostridia; o__Clostridiales; f__Lachnospiraceae
1fa555f9a74d47a6ca7a65a347bc885f	0.0066274	0.968724	0.995451	1	k__Bacteria; p__Firmicutes; c__Clostridia; o__Clostridiales; f__Ruminococcaceae; g__Oscillospira; s__
ad7bc2bb6e1ec90a9bc3c8949bce80d6	0.00371555	0.982463	0.995451	1	k__Bacteria; p__Firmicutes; c__Clostridia; o__Clostridiales; f__Lachnospiraceae; g__[Ruminococcus]; s__gnavus
40a6b537d995aeb12b0100e2cb6ad879	-0.00360254	0.982996	0.995451	1	k__Bacteria; p__Firmicutes; c__Clostridia; o__Clostridiales; f__Lachnospiraceae; g__Blautia; s__
a650f349bbdffb95b3624519d1ba72b8	-0.00330697	0.984391	0.995451	1	k__Bacteria; p__Firmicutes; c__Bacilli; o__Lactobacillales; f__Streptococcaceae; g__Streptococcus; s__
e82ab12c51a893c6d7938a16632199a8	0.000530836	0.997494	1	1	k__Bacteria; p__Firmicutes; c__Clostridia; o__Clostridiales; f__Lachnospiraceae
113ce005a880987438bdbe19ee22add8	nan	nan	1	nan	k__Bacteria; p__Firmicutes; c__Bacilli; o__Turicibacterales; f__Turicibacteraceae; g__Turicibacter; s__

## Sheet: (3) HIVneg 16S vs CD8CD38HLADR
Spearman correlations between 16S sequence variant relative abundance in HIV-negative human donors and frequencies of CD38+ HLADR+ CD8+ T cells in the blood of HIV-negative human donors
Sequence Variant ID	Test stat.	pval	pval_fdr	pval_bon	taxonomy
f10155af1849a17996f302d71b32398c	0.487434	0.00564133	0.643142	1	k__Bacteria; p__Firmicutes; c__Clostridia; o__Clostridiales; f__Lachnospiraceae
7c82a2ef7685c5c6dc3080f56033cee9	0.449062	0.011989	0.643142	1	k__Bacteria; p__Proteobacteria; c__Betaproteobacteria; o__Burkholderiales; f__Oxalobacteraceae; g__Oxalobacter; s__formigenes
b153e0852342c0738da791930625716f	0.423404	0.018885	0.643142	1	k__Bacteria; p__Firmicutes; c__Erysipelotrichi; o__Erysipelotrichales; f__Erysipelotrichaceae; g__[Eubacterium]; s__biforme
c5af8314e36eaed98fc88f181f539e8f	0.411557	0.023012	0.643142	1	k__Bacteria; p__Firmicutes; c__Clostridia; o__Clostridiales; f__Lachnospiraceae; g__Blautia
57e77761c7d4464a3968f059b4a9afcc	0.404953	0.0256111	0.643142	1	k__Bacteria; p__Firmicutes; c__Clostridia; o__Clostridiales; f__Ruminococcaceae; g__; s__
458157e555a80f9ba01d9da37ef787eb	0.398128	0.0285404	0.643142	1	k__Bacteria; p__Firmicutes; c__Clostridia; o__Clostridiales; f__Ruminococcaceae; g__Oscillospira; s__
1fa555f9a74d47a6ca7a65a347bc885f	0.385749	0.0345343	0.643142	1	k__Bacteria; p__Firmicutes; c__Clostridia; o__Clostridiales; f__Ruminococcaceae; g__Oscillospira; s__
9099a7f671b923c7b07c12508f17270a	0.383677	0.0356286	0.643142	1	k__Bacteria; p__Firmicutes; c__Clostridia; o__Clostridiales; f__Ruminococcaceae; g__Ruminococcus; s__
217185aee687740c4fa3cc0aa17ee4ff	0.381256	0.0369419	0.643142	1	k__Bacteria; p__Firmicutes; c__Erysipelotrichi; o__Erysipelotrichales; f__Erysipelotrichaceae; g__Catenibacterium; s__
bda6b6e7da7508c68057140e7bd6cd8d	0.371048	0.0429066	0.643142	1	k__Bacteria; p__Firmicutes; c__Clostridia; o__Clostridiales; f__Ruminococcaceae; g__Oscillospira; s__
e82ab12c51a893c6d7938a16632199a8	0.36932	0.0439872	0.643142	1	k__Bacteria; p__Firmicutes; c__Clostridia; o__Clostridiales; f__Lachnospiraceae
370829fece3190f1a8efccf50b7d0921	-0.366502	0.0457953	0.643142	1	k__Bacteria; p__Firmicutes; c__Clostridia; o__Clostridiales; f__Ruminococcaceae; g__Oscillospira; s__
363c1c39d58bce4fc3218659d0944258	0.365504	0.0464492	0.643142	1	k__Bacteria; p__Firmicutes; c__Clostridia; o__Clostridiales; f__Lachnospiraceae
ac5402de1ddf427ab8d2b0a8a0a44f19	-0.351986	0.0560471	0.649828	1	k__Bacteria; p__Bacteroidetes; c__Bacteroidia; o__Bacteroidales; f__Bacteroidaceae; g__Bacteroides; s__
69536042153447ceb692aa53159ce0c2	0.351386	0.0565057	0.649828	1	k__Bacteria; p__Firmicutes; c__Clostridia; o__Clostridiales; f__Lachnospiraceae
ea3433f2c148c6fae4cc2e9ae197f5b8	-0.349763	0.0577625	0.649828	1	k__Bacteria; p__Firmicutes; c__Clostridia; o__Clostridiales; f__Peptostreptococcaceae
ba88d4e4e6a24ecc2a5aab6bdfbb77f5	0.337724	0.0677665	0.652025	1	k__Bacteria; p__Firmicutes; c__Clostridia; o__Clostridiales; f__Ruminococcaceae; g__Oscillospira; s__
f9f5f08e8da4cc9740518223846563db	0.333852	0.0712497	0.652025	1	k__Bacteria; p__Bacteroidetes; c__Bacteroidia; o__Bacteroidales; f__Rikenellaceae; g__; s__
0b05a2e48cdc5f9e766bb0f4c209d4b4	0.325193	0.0795319	0.652025	1	k__Bacteria; p__Firmicutes; c__Clostridia; o__Clostridiales; f__Ruminococcaceae; g__Oscillospira; s__
0681937d15d01090c93f3fb99998d90c	0.324641	0.0800839	0.652025	1	k__Bacteria; p__Proteobacteria; c__Deltaproteobacteria; o__Desulfovibrionales; f__Desulfovibrionaceae; g__Desulfovibrio; s__
46d8ab5615f60d7b522f3590976668be	0.324482	0.0802429	0.652025	1	k__Bacteria; p__Firmicutes; c__Clostridia; o__Clostridiales; f__; g__; s__
2319f9fecaef59a51537cdcb69cf5615	0.322792	0.081952	0.652025	1	k__Bacteria; p__Firmicutes; c__Clostridia; o__Clostridiales; f__Ruminococcaceae
2fad39e365933a7f925040cb3c2a5ef8	0.321464	0.0833143	0.652025	1	k__Bacteria; p__Actinobacteria; c__Coriobacteriia; o__Coriobacteriales; f__Coriobacteriaceae; g__; s__
4be97abf1ab678a8322783fab899c3a4	-0.311086	0.0945548	0.672931	1	k__Bacteria; p__Firmicutes; c__Clostridia; o__Clostridiales; f__Ruminococcaceae; g__Anaerofilum; s__
4faf0d1e462b85e630eaa40b17d8d744	0.308583	0.0974269	0.672931	1	k__Bacteria; p__Firmicutes; c__Clostridia; o__Clostridiales; f__; g__; s__
1e6fb78e2244ca940f9fc31d88d711dc	0.302069	0.105203	0.672931	1	k__Bacteria; p__Firmicutes; c__Clostridia; o__Clostridiales; f__[Mogibacteriaceae]; g__Mogibacterium; s__
b955f67a541a149dd3b179dc62d37a72	0.299791	0.108028	0.672931	1	k__Bacteria; p__Firmicutes; c__Clostridia; o__Clostridiales; f__[Mogibacteriaceae]; g__; s__
877f27b47c85f6b2d3cf8a6aa86def40	0.29847	0.109692	0.672931	1	k__Bacteria; p__Firmicutes; c__Clostridia; o__Clostridiales; f__Lachnospiraceae; g__; s__
c82032c40c98975f71892e4be561c87a	-0.295592	0.113382	0.672931	1	k__Bacteria; p__Firmicutes; c__Clostridia; o__Clostridiales; f__Ruminococcaceae; g__Oscillospira; s__
7ebc04cb539befd9f2e7faa131628c66	0.291457	0.118838	0.672931	1	k__Bacteria; p__Firmicutes; c__Clostridia; o__Clostridiales; f__[Mogibacteriaceae]; g__; s__
96b08b31f324f113c7b260a50f09860c	0.28747	0.12428	0.672931	1	k__Bacteria; p__Bacteroidetes; c__Bacteroidia; o__Bacteroidales; f__[Odoribacteraceae]; g__Butyricimonas; s__
03569e3fd843f501355f7853b0ec9361	-0.287278	0.124546	0.672931	1	k__Bacteria; p__Proteobacteria; c__Betaproteobacteria; o__Burkholderiales; f__Alcaligenaceae; g__Sutterella; s__
6a129e8ae637c96e7bb56223913911f7	0.282604	0.131162	0.672931	1	k__Bacteria; p__Firmicutes; c__Clostridia; o__Clostridiales; f__Lachnospiraceae; g__Coprococcus; s__
fdb1c35a8dab336d65ed22d796e71e4b	0.280857	0.133699	0.672931	1	k__Bacteria; p__Actinobacteria; c__Coriobacteriia; o__Coriobacteriales; f__Coriobacteriaceae; g__; s__
5860dac317300b1fe6094e958240cc7f	0.280361	0.134426	0.672931	1	k__Bacteria; p__Firmicutes; c__Clostridia; o__Clostridiales; f__Lachnospiraceae; g__Coprococcus; s__
0189d0173c07f11e7586ff20eb33f5ba	-0.279966	0.135007	0.672931	1	k__Bacteria; p__Firmicutes; c__Erysipelotrichi; o__Erysipelotrichales; f__Erysipelotrichaceae; g__; s__
ad7bc2bb6e1ec90a9bc3c8949bce80d6	-0.275778	0.141274	0.672931	1	k__Bacteria; p__Firmicutes; c__Clostridia; o__Clostridiales; f__Lachnospiraceae; g__[Ruminococcus]; s__gnavus
0f6200a5b77099113b52eea9a8645181	0.27526	0.142063	0.672931	1	k__Bacteria; p__Firmicutes; c__Erysipelotrichi; o__Erysipelotrichales; f__Erysipelotrichaceae; g__[Eubacterium]; s__biforme
d05c86b5bfc092d8677507fb1eae8d66	0.2727	0.14601	0.673892	1	k__Bacteria; p__Firmicutes; c__Clostridia; o__Clostridiales; f__Ruminococcaceae; g__Ruminococcus; s__
f738d6eb5441459c12e96023d56dafcf	-0.268177	0.153172	0.689275	1	k__Bacteria; p__Firmicutes; c__Clostridia; o__Clostridiales; f__Lachnospiraceae; g__Coprococcus; s__
3b092a59cd0e2d57483420cc994ec49c	-0.257303	0.171399	0.740815	1	k__Bacteria; p__Firmicutes; c__Clostridia; o__Clostridiales; f__Clostridiaceae; g__Clostridium; s__celatum
436497b0e3edb384200f5b9b82883182	0.254925	0.175578	0.740815	1	k__Bacteria; p__Firmicutes; c__Clostridia; o__Clostridiales; f__Ruminococcaceae; g__; s__
23e5edb47f5a9a45adc62dc95d595ce6	0.25414	0.176973	0.740815	1	k__Bacteria; p__Bacteroidetes; c__Bacteroidia; o__Bacteroidales; f__Prevotellaceae; g__Prevotella; s__copri
10cd502b01abafc87e2ecbad86389286	0.247691	0.18872	0.746	1	k__Bacteria; p__Firmicutes; c__Clostridia; o__Clostridiales; f__Lachnospiraceae; g__; s__
8f1c11c7b732265cbfc1bb7dbd0241e7	0.247406	0.189252	0.746	1	k__Bacteria; p__Firmicutes; c__Clostridia; o__Clostridiales; f__Lachnospiraceae; g__; s__
a678fc12f8ade13c2f9c76d3d5c1cea0	0.246661	0.190644	0.746	1	k__Bacteria; p__Firmicutes; c__Clostridia; o__Clostridiales; f__Veillonellaceae; g__Phascolarctobacterium; s__
993ea35e8ad7ff6894e32247dc507e9b	-0.239628	0.204145	0.781831	1	k__Bacteria; p__Firmicutes; c__Clostridia; o__Clostridiales; f__Lachnospiraceae; g__Blautia; s__producta
3e93fd55a231bb99b67a666bad8446a8	-0.236233	0.210886	0.790822	1	k__Bacteria; p__Firmicutes; c__Clostridia; o__Clostridiales; f__Ruminococcaceae; g__Ruminococcus; s__
92f000f936d3f349c5e7719a5edc5078	0.230949	0.221673	0.79485	1	k__Bacteria; p__Firmicutes; c__Clostridia; o__Clostridiales; f__Lachnospiraceae; g__; s__
2b982979f2401a8bc447d7141879e9b2	0.227451	0.229013	0.79485	1	k__Bacteria; p__Firmicutes; c__Clostridia; o__Clostridiales; f__Lachnospiraceae
3128e057b1d4f320961e4da677724613	-0.227166	0.229616	0.79485	1	k__Bacteria; p__Firmicutes; c__Clostridia; o__Clostridiales; f__Lachnospiraceae; g__Clostridium; s__symbiosum
4c731267e801c2afe253b5cbb58bdd24	0.226113	0.231862	0.79485	1	k__Bacteria; p__Firmicutes; c__Clostridia; o__Clostridiales; f__Lachnospiraceae; g__Dorea; s__
04195686f2b70585790ec75320de0d6f	-0.225097	0.234039	0.79485	1	k__Bacteria; p__Proteobacteria; c__Gammaproteobacteria; o__Enterobacteriales; f__Enterobacteriaceae
539ca948741b9a713eb781d4281b23fc	0.218706	0.248054	0.813943	1	k__Bacteria; p__Firmicutes; c__Clostridia; o__Clostridiales; f__Ruminococcaceae; g__Anaerotruncus; s__
be17b29b03ed02bed133932284568d16	0.214503	0.257561	0.813943	1	k__Bacteria; p__Firmicutes; c__Clostridia; o__Clostridiales; f__Ruminococcaceae
ca9dec36ad0aa5a1473144ddcb74951d	0.214232	0.258184	0.813943	1	k__Bacteria; p__Firmicutes; c__Clostridia; o__Clostridiales; f__Ruminococcaceae
72d6ddeb60679dd2e2844fe039e1a760	0.212698	0.261715	0.813943	1	k__Bacteria; p__Proteobacteria; c__Deltaproteobacteria; o__Desulfovibrionales; f__Desulfovibrionaceae; g__; s__
79280cea51a6fe8a3432b2f266dd34db	0.212458	0.26227	0.813943	1	k__Bacteria; p__Firmicutes; c__Clostridia; o__Clostridiales; f__Ruminococcaceae; g__Faecalibacterium; s__prausnitzii
686d42b9552375c3b61301ae5605e3a2	0.206098	0.277268	0.845903	1	k__Bacteria; p__Firmicutes; c__Clostridia; o__Clostridiales; f__Lachnospiraceae; g__Roseburia; s__
9f4d14b114e7499772a797790d81c1db	0.202592	0.285761	0.85363	1	k__Bacteria; p__Firmicutes; c__Clostridia; o__Clostridiales; f__Lachnospiraceae; g__Coprococcus; s__catus
2a13ecb6c618ddf8154298c69336dd8e	-0.201156	0.289286	0.85363	1	k__Bacteria; p__Firmicutes; c__Erysipelotrichi; o__Erysipelotrichales; f__Erysipelotrichaceae; g__Clostridium; s__spiroforme
c942f59feffce9c3ab527135de234101	0.191855	0.312774	0.877762	1	k__Bacteria; p__Firmicutes; c__Clostridia; o__Clostridiales; f__Lachnospiraceae; g__Roseburia; s__inulinivorans
447b9d6a5c17543a456c597e65b37139	0.191403	0.313945	0.877762	1	k__Bacteria; p__Firmicutes; c__Clostridia; o__Clostridiales; f__Lachnospiraceae; g__Coprococcus; s__
138daeaeee1211d2a3d8502b8fe23b2a	0.190578	0.316089	0.877762	1	k__Bacteria; p__Bacteroidetes; c__Bacteroidia; o__Bacteroidales; f__S24-7; g__; s__
d061a99148d649c4eca4836c5f4b5b68	-0.189102	0.319943	0.877762	1	k__Bacteria; p__Firmicutes; c__Erysipelotrichi; o__Erysipelotrichales; f__Erysipelotrichaceae; g__; s__
f7686a74ca2d3729eb66305e8a26309b	-0.18734	0.324584	0.877762	1	k__Bacteria; p__Firmicutes; c__Clostridia; o__Clostridiales; f__Lachnospiraceae; g__Coprococcus; s__
b0645cbec7653c887cb868a248d95874	0.186533	0.326722	0.877762	1	k__Bacteria; p__Firmicutes; c__Clostridia; o__Clostridiales; f__Ruminococcaceae; g__Faecalibacterium; s__prausnitzii
ea2b0e4a93c24c6c3661cbe347f93b74	-0.184636	0.331782	0.878247	1	k__Bacteria; p__Bacteroidetes; c__Bacteroidia; o__Bacteroidales; f__Bacteroidaceae; g__Bacteroides; s__uniformis
0f92fcc184a951ff8b0914467ad2f8f9	-0.181439	0.340417	0.884047	1	k__Bacteria; p__Proteobacteria; c__Deltaproteobacteria; o__Desulfovibrionales; f__Desulfovibrionaceae; g__Bilophila; s__
1527fd8b14037f53b8edb26b111e1f72	0.180201	0.343796	0.884047	1	k__Bacteria; p__Firmicutes; c__Clostridia; o__Clostridiales; f__Lachnospiraceae; g__; s__
c4f9ef34bd2919511069f409c25de6f1	-0.177932	0.350042	0.887431	1	k__Bacteria; p__Bacteroidetes; c__Bacteroidia; o__Bacteroidales; f__Bacteroidaceae; g__Bacteroides; s__
2ae8a432208b85a14e86eb821c86ce2b	0.17592	0.355634	0.887487	1	k__Bacteria; p__Firmicutes; c__Clostridia; o__Clostridiales
30207d209491dfb7de83344e77fd6fbd	0.174389	0.359925	0.887487	1	k__Bacteria; p__Firmicutes; c__Clostridia; o__Clostridiales; f__; g__; s__
90c2b51afe404951ec89bd52c7ae1f58	0.169828	0.372883	0.894919	1	k__Bacteria; p__Firmicutes; c__Clostridia; o__Clostridiales; f__Lachnospiraceae; g__Dorea; s__
b2ab597a902ff227a5ba76030cd6002e	-0.169828	0.372883	0.894919	1	k__Bacteria; p__Firmicutes; c__Clostridia; o__Clostridiales; f__Ruminococcaceae
a650f349bbdffb95b3624519d1ba72b8	0.162209	0.395118	0.924526	1	k__Bacteria; p__Firmicutes; c__Bacilli; o__Lactobacillales; f__Streptococcaceae; g__Streptococcus; s__
0c70bdd5631104dd3d818561c9166f6c	0.161865	0.396137	0.924526	1	k__Bacteria; p__Firmicutes; c__Clostridia; o__Clostridiales; f__Lachnospiraceae; g__Clostridium; s__lavalense
d315a0b30c8e21db4cfe89e65c0b2bf1	-0.152789	0.423606	0.924526	1	k__Bacteria; p__Firmicutes; c__Clostridia; o__Clostridiales; f__; g__; s__
1aab913302590e21a7be28b1494a3320	-0.152078	0.4258	0.924526	1	k__Bacteria; p__Firmicutes; c__Clostridia; o__Clostridiales; f__Ruminococcaceae; g__Oscillospira; s__
0d3b942348cade7e1c41ac52df03e63e	0.150149	0.431785	0.924526	1	k__Bacteria; p__Firmicutes; c__Clostridia; o__Clostridiales; f__Veillonellaceae; g__Dialister; s__
74923f4bbde849e27fc4eda25d757e2a	0.149454	0.433954	0.924526	1	k__Bacteria; p__Firmicutes; c__Erysipelotrichi; o__Erysipelotrichales; f__Erysipelotrichaceae; g__[Eubacterium]; s__dolichum
40c85a458df8d5a935122ba778d4f334	-0.147125	0.441257	0.924526	1	k__Bacteria; p__Bacteroidetes; c__Bacteroidia; o__Bacteroidales; f__Bacteroidaceae; g__Bacteroides; s__
149e7d5e484d157f2ac6140a2111618e	-0.145526	0.446308	0.924526	1	k__Bacteria; p__Firmicutes; c__Clostridia; o__Clostridiales; f__Ruminococcaceae; g__Faecalibacterium; s__prausnitzii
25def15fb42bed6855ede4893d27a21d	-0.143196	0.453727	0.924526	1	k__Bacteria; p__Verrucomicrobia; c__Verrucomicrobiae; o__Verrucomicrobiales; f__Verrucomicrobiaceae; g__Akkermansia; s__muciniphila
74ec9fe6ffab4ecff6d5def74298a825	-0.139441	0.465812	0.924526	1	k__Bacteria; p__Firmicutes; c__Clostridia; o__Clostridiales; f__Lachnospiraceae; g__Clostridium
9f74473636e6874853d88dfcbcecff49	-0.138805	0.467877	0.924526	1	k__Bacteria; p__Firmicutes; c__Bacilli; o__Lactobacillales; f__Streptococcaceae; g__Lactococcus; s__
86deb5cf8d6f29d383136e0d09863b69	0.137828	0.471056	0.924526	1	k__Bacteria; p__Firmicutes; c__Erysipelotrichi; o__Erysipelotrichales; f__Erysipelotrichaceae; g__Holdemania; s__
a66dd8d31584930c2b0f811f572dddcf	-0.136784	0.474466	0.924526	1	k__Bacteria; p__Bacteroidetes; c__Bacteroidia; o__Bacteroidales; f__Porphyromonadaceae; g__Parabacteroides; s__distasonis
ad52a0f6646c574417ce0b13b84acfa9	0.136142	0.476566	0.924526	1	k__Bacteria; p__Firmicutes; c__Clostridia; o__Clostridiales; f__Ruminococcaceae; g__Ruminococcus; s__bromii
95c5af385d373db8539f91a1a3b334a8	-0.134569	0.48174	0.924526	1	k__Bacteria; p__Firmicutes; c__Clostridia; o__Clostridiales; f__Ruminococcaceae; g__; s__
40a6b537d995aeb12b0100e2cb6ad879	0.130746	0.494427	0.924526	1	k__Bacteria; p__Firmicutes; c__Clostridia; o__Clostridiales; f__Lachnospiraceae; g__Blautia; s__
588a23811b3e98af68f4f0fb24a0daa8	-0.127422	0.505588	0.924526	1	k__Bacteria; p__Firmicutes; c__Clostridia; o__Clostridiales; f__Lachnospiraceae; g__Coprococcus; s__
4b548f1f6fc22f32237396b7d4ffee6e	-0.127082	0.506737	0.924526	1	k__Bacteria; p__Firmicutes; c__Clostridia; o__Clostridiales; f__Ruminococcaceae; g__Oscillospira; s__
ee02d6d3506da57909d5e603709a295f	0.125632	0.51165	0.924526	1	k__Bacteria; p__Firmicutes; c__Clostridia; o__Clostridiales; f__Lachnospiraceae; g__; s__
7e17a5137fd9dab8c02617a186088c4d	0.124911	0.514102	0.924526	1	k__Bacteria; p__Firmicutes; c__Clostridia; o__Clostridiales; f__Ruminococcaceae; g__; s__
51a63d18809e04591820c7e3f3acf0b4	0.123132	0.520174	0.924526	1	k__Bacteria; p__Firmicutes; c__Clostridia; o__Clostridiales; f__Ruminococcaceae; g__; s__
89aabf43d24dd5bd0fd0f5aca189d341	0.122871	0.521067	0.924526	1	k__Bacteria; p__Firmicutes; c__Clostridia; o__Clostridiales; f__Lachnospiraceae; g__Dorea; s__formicigenerans
cae14798faeabb8e1b8840e712839921	-0.122191	0.523402	0.924526	1	k__Bacteria; p__Bacteroidetes; c__Bacteroidia; o__Bacteroidales; f__Rikenellaceae; g__Alistipes; s__finegoldii
a6099802840e60febef8e896967b7747	0.119817	0.53158	0.924526	1	k__Bacteria; p__Firmicutes; c__Clostridia; o__Clostridiales; f__[Mogibacteriaceae]; g__; s__
8bb5ff097e0707dca3fe5860af20f4a6	0.119695	0.532005	0.924526	1	k__Bacteria; p__Bacteroidetes; c__Bacteroidia; o__Bacteroidales; f__Rikenellaceae; g__; s__
ada85ea79666bce780693d3893d349cd	0.119306	0.533352	0.924526	1	k__Bacteria; p__Firmicutes; c__Clostridia; o__Clostridiales; f__Ruminococcaceae; g__; s__
599ba6458e91e2527f358f547ea39261	0.118825	0.535018	0.924526	1	k__Bacteria; p__Firmicutes; c__Clostridia; o__Clostridiales; f__Lachnospiraceae; g__Blautia; s__
3d766867c97f511431bf97e059d6498f	-0.117441	0.539828	0.924526	1	k__Bacteria; p__Bacteroidetes; c__Bacteroidia; o__Bacteroidales; f__Porphyromonadaceae; g__Parabacteroides; s__
60c57911662a9159dfdd0fc05d975a55	0.11652	0.543042	0.924526	1	k__Bacteria; p__Firmicutes; c__Clostridia; o__Clostridiales; f__Ruminococcaceae; g__Gemmiger; s__formicilis
959d48a11e3b26c9268f0bd1dae6ec40	0.116049	0.54469	0.924526	1	k__Bacteria; p__Firmicutes; c__Clostridia; o__Clostridiales; f__Lachnospiraceae; g__Blautia; s__obeum
d39f37b814ebd81091a949f8bd9d1710	-0.112798	0.556115	0.924526	1	k__Bacteria; p__Bacteroidetes; c__Bacteroidia; o__Bacteroidales; f__Bacteroidaceae; g__Bacteroides; s__caccae
7ce470a3f833253f6d667fa6830abe07	-0.110372	0.564713	0.924526	1	k__Bacteria; p__Firmicutes; c__Clostridia; o__Clostridiales; f__Lachnospiraceae; g__[Ruminococcus]; s__
6c4de756c45fa6e7e5adfe196f9f0039	-0.110358	0.564762	0.924526	1	k__Bacteria; p__Firmicutes; c__Clostridia; o__Clostridiales; f__Lachnospiraceae; g__Coprococcus; s__
340a5698fe78713b785c3bcce89df73b	0.109783	0.566807	0.924526	1	k__Bacteria; p__Bacteroidetes; c__Bacteroidia; o__Bacteroidales; f__Rikenellaceae; g__; s__
c162a4f3943238810eba8a25f0563cca	-0.106785	0.57753	0.924526	1	k__Bacteria; p__Bacteroidetes; c__Bacteroidia; o__Bacteroidales; f__Bacteroidaceae; g__Bacteroides
3233034b11dfc584717d9264882a4fce	-0.105948	0.580542	0.924526	1	k__Bacteria; p__Firmicutes; c__Clostridia; o__Clostridiales; f__Ruminococcaceae
f596fa835cdfdb22d6494b012f61fff2	-0.105676	0.581521	0.924526	1	k__Bacteria; p__Firmicutes; c__Clostridia; o__Clostridiales; f__Lachnospiraceae; g__Blautia; s__
8ce931b0c99ad5ed648c25483c1ca492	-0.105319	0.582807	0.924526	1	k__Bacteria; p__Firmicutes; c__Erysipelotrichi; o__Erysipelotrichales; f__Erysipelotrichaceae; g__Clostridium; s__ramosum
f45b62ab6ec22fb20364a7e05088158f	0.104563	0.585533	0.924526	1	k__Bacteria; p__Firmicutes; c__Clostridia; o__Clostridiales; f__Lachnospiraceae
251429848560a80abcb96640ceb102db	-0.102631	0.592533	0.927444	1	k__Bacteria; p__Firmicutes; c__Clostridia; o__Clostridiales; f__Lachnospiraceae; g__; s__
1a389bf765c8ff0f92600f684fbe7ad7	0.0951269	0.620041	0.962132	1	k__Bacteria; p__Firmicutes; c__Clostridia; o__Clostridiales; f__Ruminococcaceae; g__Faecalibacterium; s__prausnitzii
41239266f2952a56a313fc4798f28a1c	0.0909374	0.635619	0.977875	1	k__Bacteria; p__Firmicutes; c__Clostridia; o__Clostridiales; f__; g__; s__
552e00cb506f739acaf08aa5641f9d84	0.0846431	0.659305	0.986613	1	k__Bacteria; p__Firmicutes; c__Clostridia; o__Clostridiales; f__Lachnospiraceae
8937656c16c20701c107e715bad86732	0.0846326	0.659345	0.986613	1	k__Bacteria; p__Firmicutes; c__Clostridia; o__Clostridiales; f__Lachnospiraceae; g__Roseburia; s__faecis
4c2189b6b5ced3cb80093414e9449de9	0.0842549	0.660776	0.986613	1	k__Bacteria; p__Firmicutes; c__Clostridia; o__Clostridiales; f__Ruminococcaceae
059c8f8bb468064b134ea6d3661761ea	-0.0832978	0.66441	0.986613	1	k__Bacteria; p__Firmicutes; c__Clostridia; o__Clostridiales; f__Lachnospiraceae; g__Lachnospira; s__
bad4f7c5ada34a1f813946abcfe5c556	-0.0821689	0.668704	0.986613	1	k__Bacteria; p__Firmicutes; c__Clostridia; o__Clostridiales; f__; g__; s__
eea6b86c0c75e740670ccc50613b1b23	-0.0789766	0.680903	0.996444	1	k__Bacteria; p__Firmicutes; c__Clostridia; o__Clostridiales; f__Lachnospiraceae; g__Blautia; s__
c1365ec008032ee718dcafaf5ac17adb	-0.0772232	0.687637	0.996479	1	k__Bacteria; p__Bacteroidetes; c__Bacteroidia; o__Bacteroidales; f__Rikenellaceae; g__; s__
59597cd430deea6d8e0908dcd6db7e50	-0.0760905	0.691999	0.996479	1	k__Bacteria; p__Proteobacteria; c__Betaproteobacteria; o__Burkholderiales; f__Alcaligenaceae; g__Sutterella; s__
919db619ad90cc6b09b31c83d5719da9	-0.0723619	0.706425	1	1	k__Bacteria; p__Firmicutes; c__Clostridia; o__Clostridiales; f__Ruminococcaceae; g__Oscillospira; s__
2ab8310e1e510f8045c7f4d191fa36be	0.0694774	0.717653	1	1	k__Bacteria; p__Firmicutes; c__Clostridia; o__Clostridiales; f__Lachnospiraceae; g__; s__
39bb3fb5b2257fd2eacca408dc42c5d1	-0.0693572	0.718122	1	1	k__Bacteria; p__Firmicutes; c__Clostridia; o__Clostridiales; f__Lachnospiraceae; g__; s__
4311a44a7d56ce4086afad3e75bedd6e	0.067608	0.72496	1	1	k__Bacteria; p__Firmicutes; c__Clostridia; o__Clostridiales; f__Ruminococcaceae
6c7fa77831ae630967a6fbfc8ee47901	-0.066548	0.729113	1	1	k__Bacteria; p__Firmicutes; c__Clostridia; o__Clostridiales; f__Lachnospiraceae; g__Clostridium; s__clostridioforme
457d3865cf0a4bc602a07d8d5324388f	-0.0663118	0.73004	1	1	k__Bacteria; p__Firmicutes; c__Clostridia; o__Clostridiales; f__Lachnospiraceae; g__; s__
180b74e94caf35fac5e1f0f4b7ad9d9f	0.0643136	0.737893	1	1	k__Bacteria; p__Bacteroidetes; c__Bacteroidia; o__Bacteroidales; f__[Odoribacteraceae]; g__Odoribacter; s__
61795ee8e60f4a0f66080ab812573fb8	-0.0610012	0.750966	1	1	k__Bacteria; p__Firmicutes; c__Clostridia; o__Clostridiales; f__Lachnospiraceae
de6891b6f7a1f35bd9ccbc058b9e1a77	0.0601949	0.754159	1	1	k__Bacteria; p__Firmicutes; c__Clostridia; o__Clostridiales; f__Lachnospiraceae
04c8be5a3a6ba2d70446812e99318905	-0.0566134	0.768386	1	1	k__Bacteria; p__Bacteroidetes; c__Bacteroidia; o__Bacteroidales; f__Bacteroidaceae; g__Bacteroides
1ef782a559e3e0a4ab42516e0a2c828f	-0.0557118	0.771979	1	1	k__Bacteria; p__Firmicutes; c__Clostridia; o__Clostridiales; f__Lachnospiraceae; g__; s__
8a9f7499cdb85b8efa497bb56256cb43	0.0552775	0.773712	1	1	k__Bacteria; p__Firmicutes; c__Clostridia; o__Clostridiales; f__Lachnospiraceae
a3607a88a8ed64e24a374847b23e404f	-0.0534938	0.780838	1	1	k__Bacteria; p__Firmicutes; c__Clostridia; o__Clostridiales; f__Ruminococcaceae; g__Ruminococcus; s__
c5b4c6b372dbc13b6a7f2d466fc7335f	0.0514324	0.789094	1	1	k__Bacteria; p__Firmicutes; c__Clostridia; o__Clostridiales; f__Lachnospiraceae
bfb7bb16ab570748b3a5d099e9426af1	-0.0491632	0.798209	1	1	k__Bacteria; p__Firmicutes; c__Clostridia; o__Clostridiales; f__Ruminococcaceae; g__; s__
3f55a8ca784ae7190790023a30cd859c	0.0489967	0.798879	1	1	k__Bacteria; p__Bacteroidetes; c__Bacteroidia; o__Bacteroidales; f__Porphyromonadaceae; g__Parabacteroides; s__gordonii
7201d53bd647437ec3de879774eba498	0.0442966	0.817841	1	1	k__Bacteria; p__Actinobacteria; c__Coriobacteriia; o__Coriobacteriales; f__Coriobacteriaceae; g__Slackia; s__
32382a0f5831da5faee464d011b5616c	0.0434728	0.821175	1	1	k__Bacteria; p__Firmicutes; c__Clostridia; o__Clostridiales; f__Lachnospiraceae; g__Lachnobacterium; s__
904ad13c7b8512200836d5cd9fb09e1b	0.0423076	0.825896	1	1	k__Bacteria; p__Bacteroidetes; c__Bacteroidia; o__Bacteroidales; f__Rikenellaceae; g__Alistipes; s__indistinctus
992072d045462445dc239b35300af2cc	-0.0408713	0.831723	1	1	k__Bacteria; p__Bacteroidetes; c__Bacteroidia; o__Bacteroidales; f__Prevotellaceae; g__Prevotella; s__copri
bd0f4e14387ee1ac7e5fe586cadbbed4	0.0407788	0.832099	1	1	k__Bacteria; p__Firmicutes; c__Clostridia; o__Clostridiales; f__Christensenellaceae; g__; s__
6bbaf2d026d54c61f24b5c5483e56842	-0.0400666	0.834992	1	1	k__Bacteria; p__Bacteroidetes; c__Bacteroidia; o__Bacteroidales; f__Porphyromonadaceae; g__Parabacteroides; s__distasonis
3f1ed51e954b35a8108c12dd882b696b	-0.0373114	0.846203	1	1	k__Bacteria; p__Firmicutes; c__Clostridia; o__Clostridiales; f__Ruminococcaceae; g__Oscillospira; s__
1986030e3c5cd5df6d869054bc96e536	-0.0357443	0.852592	1	1	k__Bacteria; p__Proteobacteria; c__Gammaproteobacteria; o__Pasteurellales; f__Pasteurellaceae; g__Haemophilus; s__parainfluenzae
fd1f139259c53276619476db0cc81913	-0.0335024	0.861749	1	1	k__Bacteria; p__Firmicutes; c__Clostridia; o__Clostridiales; f__Lachnospiraceae; g__Blautia; s__
2c1dcc76478dfbb19fa59690738202c6	0.0321813	0.867153	1	1	k__Bacteria; p__Firmicutes; c__Clostridia; o__Clostridiales; f__Lachnospiraceae; g__[Ruminococcus]; s__gnavus
d6bb5703483ac68992e09ce17683c52f	0.0321813	0.867153	1	1	k__Bacteria; p__Firmicutes; c__Clostridia; o__Clostridiales; f__Ruminococcaceae; g__; s__
82c890da8759fa9477cd991a1f214b3c	-0.0282878	0.883111	1	1	k__Bacteria; p__Firmicutes; c__Clostridia; o__Clostridiales; f__Ruminococcaceae; g__Oscillospira; s__
1ad289cd8f44e109fd95de0382c5b252	-0.0282878	0.883111	1	1	k__Bacteria; p__Firmicutes; c__Clostridia; o__Clostridiales; f__Lachnospiraceae; g__Clostridium; s__hathewayi
48d9883fd871b82d9bbc89cb0447be8c	-0.0282878	0.883111	1	1	k__Bacteria; p__Firmicutes; c__Clostridia; o__Clostridiales; f__Lachnospiraceae; g__Clostridium; s__aldenense
8a261f382a739bbc5f9494b2c64c2744	-0.027315	0.887105	1	1	k__Bacteria; p__Firmicutes; c__Clostridia; o__Clostridiales; f__Lachnospiraceae; g__Coprococcus; s__
a167e4d4418792dcaba877443ed0e66d	0.0256976	0.893752	1	1	k__Bacteria; p__Bacteroidetes; c__Bacteroidia; o__Bacteroidales; f__[Odoribacteraceae]; g__Butyricimonas; s__
e2c3ff4f647112723741aa72087f1bfa	0.0245795	0.898351	1	1	k__Bacteria; p__Actinobacteria; c__Actinobacteria; o__Bifidobacteriales; f__Bifidobacteriaceae; g__Bifidobacterium
010f0ac2691bc0be12d0633d4b5d2cc4	-0.024529	0.898559	1	1	k__Bacteria; p__Firmicutes; c__Clostridia; o__Clostridiales; f__Ruminococcaceae; g__Faecalibacterium; s__prausnitzii
59196a586276f0be745d0e334fc071c6	-0.0224794	0.906998	1	1	k__Bacteria; p__Firmicutes; c__Clostridia; o__Clostridiales; f__Lachnospiraceae; g__Blautia; s__
cc968157f7691aab95df444e8cd103e2	-0.0210899	0.912724	1	1	k__Bacteria; p__Firmicutes; c__Clostridia; o__Clostridiales; f__Clostridiaceae; g__Clostridium; s__
0cc2420a6a4698f8bf664d50b17d26b4	0.0192706	0.920229	1	1	k__Bacteria; p__Bacteroidetes; c__Bacteroidia; o__Bacteroidales; f__Rikenellaceae; g__Alistipes; s__onderdonkii
f12011ad5219b22b6ca790103333a755	0.019119	0.920855	1	1	k__Bacteria; p__Firmicutes; c__Clostridia; o__Clostridiales; f__Ruminococcaceae; g__Oscillospira; s__
2a99ec1157a90661db7ff643b82f1914	0.0189324	0.921625	1	1	k__Bacteria; p__Bacteroidetes; c__Bacteroidia; o__Bacteroidales; f__Bacteroidaceae; g__Bacteroides; s__fragilis
10155b2834300619ce0102110a37b057	0.0185487	0.923209	1	1	k__Bacteria; p__Firmicutes; c__Clostridia; o__Clostridiales; f__Lachnospiraceae; g__; s__
a24dae6b87885a55d81df1ea6d1abaf5	0.0164757	0.93177	1	1	k__Bacteria; p__Firmicutes; c__Clostridia; o__Clostridiales; f__Lachnospiraceae; g__; s__
e6a34eb113dba66df0b8bbec907a8f5d	-0.00951213	0.960578	1	1	k__Bacteria; p__Bacteroidetes; c__Bacteroidia; o__Bacteroidales; f__Rikenellaceae; g__Alistipes; s__putredinis
8720f9ecd2331ce68e2896df1bf2d977	-0.00891864	0.963036	1	1	k__Bacteria; p__Actinobacteria; c__Coriobacteriia; o__Coriobacteriales; f__Coriobacteriaceae; g__Collinsella; s__aerofaciens
6a17479edbe461431433bddb084f731e	0.00885384	0.963305	1	1	k__Bacteria; p__Proteobacteria; c__Betaproteobacteria; o__Burkholderiales; f__Alcaligenaceae; g__Sutterella; s__
8a83cfd5eb074b5dbc6118eb03ef915e	-0.00740833	0.969293	1	1	k__Bacteria; p__Bacteroidetes; c__Bacteroidia; o__Bacteroidales; f__[Odoribacteraceae]; g__Butyricimonas; s__
e5a43b018c81cedd19e9a5354d32d469	0.00657294	0.972754	1	1	k__Bacteria; p__Bacteroidetes; c__Bacteroidia; o__Bacteroidales; f__Bacteroidaceae; g__Bacteroides; s__
32a21601ca89d1f2629c1a9fc2de4359	0.00543081	0.977487	1	1	k__Bacteria; p__Bacteroidetes; c__Bacteroidia; o__Bacteroidales; f__[Paraprevotellaceae]; g__Paraprevotella; s__
b1f2146bef78066448576fceeb6b644b	0.00423304	0.982451	1	1	k__Bacteria; p__Firmicutes; c__Clostridia; o__Clostridiales; f__Lachnospiraceae; g__[Ruminococcus]; s__
7b2ff5940de11da4dc3bb208805dff11	0.00301923	0.987483	1	1	k__Bacteria; p__Firmicutes; c__Clostridia; o__Clostridiales; f__Ruminococcaceae; g__Oscillospira; s__
9dc78fd8f2f7cb10e190e77af61c7ecd	-0.0017588	0.992708	1	1	k__Bacteria; p__Firmicutes; c__Clostridia; o__Clostridiales; f__Lachnospiraceae
2403a466dd6d1e4f551d80394c2aa994	0.00171317	0.992897	1	1	k__Bacteria; p__Bacteroidetes; c__Bacteroidia; o__Bacteroidales; f__[Paraprevotellaceae]; g__Paraprevotella; s__
fea3411c847e6627afb5e78b88e2e9af	0.000530331	0.997801	1	1	k__Bacteria; p__Firmicutes; c__Clostridia; o__Clostridiales; f__Lachnospiraceae; g__[Ruminococcus]; s__torques
77ad88eed91eef009bf64f101c96baa6	0.000237803	0.999014	1	1	k__Bacteria; p__Firmicutes; c__Clostridia; o__Clostridiales; f__Lachnospiraceae; g__Roseburia; s__
34cddd9fe152c24d78924ef25927d67c	nan	nan	1	nan	k__Bacteria; p__Firmicutes; c__Clostridia; o__Clostridiales; f__Lachnospiraceae; g__Clostridium; s__hathewayi
113ce005a880987438bdbe19ee22add8	nan	nan	1	nan	k__Bacteria; p__Firmicutes; c__Bacilli; o__Turicibacterales; f__Turicibacteraceae; g__Turicibacter; s__

## Sheet: (4) HIVneg 16S vs CD8CD103
Spearman correlations between 16S sequence variant relative abundance in HIV-negative human donors and frequencies of CD103+ CD8+ T cells in the blood of HIV-negative human donors
Sequence Variant ID	Test stat.	pval	pval_fdr	pval_bon	taxonomy
b153e0852342c0738da791930625716f	0.605317	0.000347637	0.0625747	0.0625747	k__Bacteria; p__Firmicutes; c__Erysipelotrichi; o__Erysipelotrichales; f__Erysipelotrichaceae; g__[Eubacterium]; s__biforme
ea3433f2c148c6fae4cc2e9ae197f5b8	-0.575751	0.000821696	0.0739526	0.147905	k__Bacteria; p__Firmicutes; c__Clostridia; o__Clostridiales; f__Peptostreptococcaceae
c4f9ef34bd2919511069f409c25de6f1	-0.537314	0.00220374	0.132225	0.396674	k__Bacteria; p__Bacteroidetes; c__Bacteroidia; o__Bacteroidales; f__Bacteroidaceae; g__Bacteroides; s__
3b092a59cd0e2d57483420cc994ec49c	-0.486248	0.00676362	0.304363	1	k__Bacteria; p__Firmicutes; c__Clostridia; o__Clostridiales; f__Clostridiaceae; g__Clostridium; s__celatum
0681937d15d01090c93f3fb99998d90c	0.443424	0.0151152	0.393687	1	k__Bacteria; p__Proteobacteria; c__Deltaproteobacteria; o__Desulfovibrionales; f__Desulfovibrionaceae; g__Desulfovibrio; s__
04195686f2b70585790ec75320de0d6f	-0.440821	0.0158171	0.393687	1	k__Bacteria; p__Proteobacteria; c__Gammaproteobacteria; o__Enterobacteriales; f__Enterobacteriaceae
217185aee687740c4fa3cc0aa17ee4ff	0.438058	0.0165911	0.393687	1	k__Bacteria; p__Firmicutes; c__Erysipelotrichi; o__Erysipelotrichales; f__Erysipelotrichaceae; g__Catenibacterium; s__
4faf0d1e462b85e630eaa40b17d8d744	0.434953	0.0174972	0.393687	1	k__Bacteria; p__Firmicutes; c__Clostridia; o__Clostridiales; f__; g__; s__
c5af8314e36eaed98fc88f181f539e8f	0.426009	0.0203349	0.406698	1	k__Bacteria; p__Firmicutes; c__Clostridia; o__Clostridiales; f__Lachnospiraceae; g__Blautia
f10155af1849a17996f302d71b32398c	0.397418	0.0319894	0.57581	1	k__Bacteria; p__Firmicutes; c__Clostridia; o__Clostridiales; f__Lachnospiraceae
ee02d6d3506da57909d5e603709a295f	0.366134	0.0502563	0.759699	1	k__Bacteria; p__Firmicutes; c__Clostridia; o__Clostridiales; f__Lachnospiraceae; g__; s__
a678fc12f8ade13c2f9c76d3d5c1cea0	0.36364	0.0520034	0.759699	1	k__Bacteria; p__Firmicutes; c__Clostridia; o__Clostridiales; f__Veillonellaceae; g__Phascolarctobacterium; s__
25def15fb42bed6855ede4893d27a21d	-0.359689	0.0548671	0.759699	1	k__Bacteria; p__Verrucomicrobia; c__Verrucomicrobiae; o__Verrucomicrobiales; f__Verrucomicrobiaceae; g__Akkermansia; s__muciniphila
149e7d5e484d157f2ac6140a2111618e	-0.351687	0.061039	0.784787	1	k__Bacteria; p__Firmicutes; c__Clostridia; o__Clostridiales; f__Ruminococcaceae; g__Faecalibacterium; s__prausnitzii
9dc78fd8f2f7cb10e190e77af61c7ecd	-0.319734	0.0911117	0.79627	1	k__Bacteria; p__Firmicutes; c__Clostridia; o__Clostridiales; f__Lachnospiraceae
fdb1c35a8dab336d65ed22d796e71e4b	0.319372	0.0915051	0.79627	1	k__Bacteria; p__Actinobacteria; c__Coriobacteriia; o__Coriobacteriales; f__Coriobacteriaceae; g__; s__
2fad39e365933a7f925040cb3c2a5ef8	0.317842	0.0931858	0.79627	1	k__Bacteria; p__Actinobacteria; c__Coriobacteriia; o__Coriobacteriales; f__Coriobacteriaceae; g__; s__
7ebc04cb539befd9f2e7faa131628c66	0.316977	0.0941457	0.79627	1	k__Bacteria; p__Firmicutes; c__Clostridia; o__Clostridiales; f__[Mogibacteriaceae]; g__; s__
0f6200a5b77099113b52eea9a8645181	0.309744	0.102464	0.79627	1	k__Bacteria; p__Firmicutes; c__Erysipelotrichi; o__Erysipelotrichales; f__Erysipelotrichaceae; g__[Eubacterium]; s__biforme
90c2b51afe404951ec89bd52c7ae1f58	0.309035	0.103308	0.79627	1	k__Bacteria; p__Firmicutes; c__Clostridia; o__Clostridiales; f__Lachnospiraceae; g__Dorea; s__
c162a4f3943238810eba8a25f0563cca	-0.307051	0.105695	0.79627	1	k__Bacteria; p__Bacteroidetes; c__Bacteroidia; o__Bacteroidales; f__Bacteroidaceae; g__Bacteroides
72d6ddeb60679dd2e2844fe039e1a760	0.30494	0.108281	0.79627	1	k__Bacteria; p__Proteobacteria; c__Deltaproteobacteria; o__Desulfovibrionales; f__Desulfovibrionaceae; g__; s__
138daeaeee1211d2a3d8502b8fe23b2a	0.295938	0.119823	0.79627	1	k__Bacteria; p__Bacteroidetes; c__Bacteroidia; o__Bacteroidales; f__S24-7; g__; s__
32a21601ca89d1f2629c1a9fc2de4359	0.294636	0.121564	0.79627	1	k__Bacteria; p__Bacteroidetes; c__Bacteroidia; o__Bacteroidales; f__[Paraprevotellaceae]; g__Paraprevotella; s__
4be97abf1ab678a8322783fab899c3a4	-0.29364	0.122908	0.79627	1	k__Bacteria; p__Firmicutes; c__Clostridia; o__Clostridiales; f__Ruminococcaceae; g__Anaerofilum; s__
04c8be5a3a6ba2d70446812e99318905	-0.290857	0.12672	0.79627	1	k__Bacteria; p__Bacteroidetes; c__Bacteroidia; o__Bacteroidales; f__Bacteroidaceae; g__Bacteroides
ea2b0e4a93c24c6c3661cbe347f93b74	-0.289666	0.128376	0.79627	1	k__Bacteria; p__Bacteroidetes; c__Bacteroidia; o__Bacteroidales; f__Bacteroidaceae; g__Bacteroides; s__uniformis
e5a43b018c81cedd19e9a5354d32d469	-0.281371	0.140351	0.79627	1	k__Bacteria; p__Bacteroidetes; c__Bacteroidia; o__Bacteroidales; f__Bacteroidaceae; g__Bacteroides; s__
92f000f936d3f349c5e7719a5edc5078	0.280209	0.14209	0.79627	1	k__Bacteria; p__Firmicutes; c__Clostridia; o__Clostridiales; f__Lachnospiraceae; g__; s__
57e77761c7d4464a3968f059b4a9afcc	0.275469	0.149341	0.79627	1	k__Bacteria; p__Firmicutes; c__Clostridia; o__Clostridiales; f__Ruminococcaceae; g__; s__
4c731267e801c2afe253b5cbb58bdd24	0.275097	0.149922	0.79627	1	k__Bacteria; p__Firmicutes; c__Clostridia; o__Clostridiales; f__Lachnospiraceae; g__Dorea; s__
89aabf43d24dd5bd0fd0f5aca189d341	0.273287	0.152765	0.79627	1	k__Bacteria; p__Firmicutes; c__Clostridia; o__Clostridiales; f__Lachnospiraceae; g__Dorea; s__formicigenerans
a167e4d4418792dcaba877443ed0e66d	0.272714	0.153673	0.79627	1	k__Bacteria; p__Bacteroidetes; c__Bacteroidia; o__Bacteroidales; f__[Odoribacteraceae]; g__Butyricimonas; s__
1e6fb78e2244ca940f9fc31d88d711dc	0.269491	0.158855	0.79627	1	k__Bacteria; p__Firmicutes; c__Clostridia; o__Clostridiales; f__[Mogibacteriaceae]; g__Mogibacterium; s__
46d8ab5615f60d7b522f3590976668be	0.267535	0.162057	0.79627	1	k__Bacteria; p__Firmicutes; c__Clostridia; o__Clostridiales; f__; g__; s__
3e93fd55a231bb99b67a666bad8446a8	-0.266682	0.163468	0.79627	1	k__Bacteria; p__Firmicutes; c__Clostridia; o__Clostridiales; f__Ruminococcaceae; g__Ruminococcus; s__
251429848560a80abcb96640ceb102db	-0.265088	0.166127	0.79627	1	k__Bacteria; p__Firmicutes; c__Clostridia; o__Clostridiales; f__Lachnospiraceae; g__; s__
bfb7bb16ab570748b3a5d099e9426af1	-0.263916	0.168102	0.79627	1	k__Bacteria; p__Firmicutes; c__Clostridia; o__Clostridiales; f__Ruminococcaceae; g__; s__
2a13ecb6c618ddf8154298c69336dd8e	-0.257464	0.179262	0.811742	1	k__Bacteria; p__Firmicutes; c__Erysipelotrichi; o__Erysipelotrichales; f__Erysipelotrichaceae; g__Clostridium; s__spiroforme
0cc2420a6a4698f8bf664d50b17d26b4	-0.255348	0.18303	0.811742	1	k__Bacteria; p__Bacteroidetes; c__Bacteroidia; o__Bacteroidales; f__Rikenellaceae; g__Alistipes; s__onderdonkii
6a17479edbe461431433bddb084f731e	-0.251628	0.189786	0.811742	1	k__Bacteria; p__Proteobacteria; c__Betaproteobacteria; o__Burkholderiales; f__Alcaligenaceae; g__Sutterella; s__
447b9d6a5c17543a456c597e65b37139	0.251579	0.189875	0.811742	1	k__Bacteria; p__Firmicutes; c__Clostridia; o__Clostridiales; f__Lachnospiraceae; g__Coprococcus; s__
180b74e94caf35fac5e1f0f4b7ad9d9f	-0.249398	0.193916	0.811742	1	k__Bacteria; p__Bacteroidetes; c__Bacteroidia; o__Bacteroidales; f__[Odoribacteraceae]; g__Odoribacter; s__
0f92fcc184a951ff8b0914467ad2f8f9	-0.241693	0.208655	0.853588	1	k__Bacteria; p__Proteobacteria; c__Deltaproteobacteria; o__Desulfovibrionales; f__Desulfovibrionaceae; g__Bilophila; s__
d061a99148d649c4eca4836c5f4b5b68	-0.233774	0.224566	0.88344	1	k__Bacteria; p__Firmicutes; c__Erysipelotrichi; o__Erysipelotrichales; f__Erysipelotrichaceae; g__; s__
59196a586276f0be745d0e334fc071c6	0.230902	0.23053	0.88344	1	k__Bacteria; p__Firmicutes; c__Clostridia; o__Clostridiales; f__Lachnospiraceae; g__Blautia; s__
539ca948741b9a713eb781d4281b23fc	0.230832	0.230676	0.88344	1	k__Bacteria; p__Firmicutes; c__Clostridia; o__Clostridiales; f__Ruminococcaceae; g__Anaerotruncus; s__
f738d6eb5441459c12e96023d56dafcf	-0.225877	0.241213	0.904548	1	k__Bacteria; p__Firmicutes; c__Clostridia; o__Clostridiales; f__Lachnospiraceae; g__Coprococcus; s__
03569e3fd843f501355f7853b0ec9361	-0.223221	0.246987	0.907299	1	k__Bacteria; p__Proteobacteria; c__Betaproteobacteria; o__Burkholderiales; f__Alcaligenaceae; g__Sutterella; s__
877f27b47c85f6b2d3cf8a6aa86def40	0.214809	0.26586	0.937242	1	k__Bacteria; p__Firmicutes; c__Clostridia; o__Clostridiales; f__Lachnospiraceae; g__; s__
c82032c40c98975f71892e4be561c87a	-0.214196	0.26727	0.937242	1	k__Bacteria; p__Firmicutes; c__Clostridia; o__Clostridiales; f__Ruminococcaceae; g__Oscillospira; s__
8a9f7499cdb85b8efa497bb56256cb43	-0.212689	0.270759	0.937242	1	k__Bacteria; p__Firmicutes; c__Clostridia; o__Clostridiales; f__Lachnospiraceae
458157e555a80f9ba01d9da37ef787eb	0.208326	0.281016	0.938815	1	k__Bacteria; p__Firmicutes; c__Clostridia; o__Clostridiales; f__Ruminococcaceae; g__Oscillospira; s__
7c82a2ef7685c5c6dc3080f56033cee9	0.208062	0.281645	0.938815	1	k__Bacteria; p__Proteobacteria; c__Betaproteobacteria; o__Burkholderiales; f__Oxalobacteraceae; g__Oxalobacter; s__formigenes
3233034b11dfc584717d9264882a4fce	-0.204326	0.290632	0.95116	1	k__Bacteria; p__Firmicutes; c__Clostridia; o__Clostridiales; f__Ruminococcaceae
d39f37b814ebd81091a949f8bd9d1710	-0.19622	0.310737	0.967115	1	k__Bacteria; p__Bacteroidetes; c__Bacteroidia; o__Bacteroidales; f__Bacteroidaceae; g__Bacteroides; s__caccae
ba88d4e4e6a24ecc2a5aab6bdfbb77f5	0.193709	0.317133	0.967115	1	k__Bacteria; p__Firmicutes; c__Clostridia; o__Clostridiales; f__Ruminococcaceae; g__Oscillospira; s__
23e5edb47f5a9a45adc62dc95d595ce6	0.190813	0.324609	0.967115	1	k__Bacteria; p__Bacteroidetes; c__Bacteroidia; o__Bacteroidales; f__Prevotellaceae; g__Prevotella; s__copri
8a261f382a739bbc5f9494b2c64c2744	-0.188768	0.329949	0.967115	1	k__Bacteria; p__Firmicutes; c__Clostridia; o__Clostridiales; f__Lachnospiraceae; g__Coprococcus; s__
61795ee8e60f4a0f66080ab812573fb8	-0.184894	0.340213	0.967115	1	k__Bacteria; p__Firmicutes; c__Clostridia; o__Clostridiales; f__Lachnospiraceae
059c8f8bb468064b134ea6d3661761ea	-0.184326	0.341731	0.967115	1	k__Bacteria; p__Firmicutes; c__Clostridia; o__Clostridiales; f__Lachnospiraceae; g__Lachnospira; s__
3f1ed51e954b35a8108c12dd882b696b	-0.183802	0.343137	0.967115	1	k__Bacteria; p__Firmicutes; c__Clostridia; o__Clostridiales; f__Ruminococcaceae; g__Oscillospira; s__
ada85ea79666bce780693d3893d349cd	0.182973	0.345371	0.967115	1	k__Bacteria; p__Firmicutes; c__Clostridia; o__Clostridiales; f__Ruminococcaceae; g__; s__
f9f5f08e8da4cc9740518223846563db	0.181364	0.349725	0.967115	1	k__Bacteria; p__Bacteroidetes; c__Bacteroidia; o__Bacteroidales; f__Rikenellaceae; g__; s__
9099a7f671b923c7b07c12508f17270a	0.177308	0.360847	0.967115	1	k__Bacteria; p__Firmicutes; c__Clostridia; o__Clostridiales; f__Ruminococcaceae; g__Ruminococcus; s__
7ce470a3f833253f6d667fa6830abe07	0.174241	0.36939	0.967115	1	k__Bacteria; p__Firmicutes; c__Clostridia; o__Clostridiales; f__Lachnospiraceae; g__[Ruminococcus]; s__
32382a0f5831da5faee464d011b5616c	-0.167122	0.389664	0.967115	1	k__Bacteria; p__Firmicutes; c__Clostridia; o__Clostridiales; f__Lachnospiraceae; g__Lachnobacterium; s__
2b982979f2401a8bc447d7141879e9b2	0.165453	0.394505	0.967115	1	k__Bacteria; p__Firmicutes; c__Clostridia; o__Clostridiales; f__Lachnospiraceae
2ae8a432208b85a14e86eb821c86ce2b	0.164939	0.396004	0.967115	1	k__Bacteria; p__Firmicutes; c__Clostridia; o__Clostridiales
cc968157f7691aab95df444e8cd103e2	-0.163014	0.40164	0.967115	1	k__Bacteria; p__Firmicutes; c__Clostridia; o__Clostridiales; f__Clostridiaceae; g__Clostridium; s__
f45b62ab6ec22fb20364a7e05088158f	0.161481	0.406164	0.967115	1	k__Bacteria; p__Firmicutes; c__Clostridia; o__Clostridiales; f__Lachnospiraceae
370829fece3190f1a8efccf50b7d0921	-0.161059	0.407411	0.967115	1	k__Bacteria; p__Firmicutes; c__Clostridia; o__Clostridiales; f__Ruminococcaceae; g__Oscillospira; s__
bd0f4e14387ee1ac7e5fe586cadbbed4	-0.161017	0.407537	0.967115	1	k__Bacteria; p__Firmicutes; c__Clostridia; o__Clostridiales; f__Christensenellaceae; g__; s__
b955f67a541a149dd3b179dc62d37a72	0.160954	0.407722	0.967115	1	k__Bacteria; p__Firmicutes; c__Clostridia; o__Clostridiales; f__[Mogibacteriaceae]; g__; s__
0189d0173c07f11e7586ff20eb33f5ba	-0.160769	0.408271	0.967115	1	k__Bacteria; p__Firmicutes; c__Erysipelotrichi; o__Erysipelotrichales; f__Erysipelotrichaceae; g__; s__
457d3865cf0a4bc602a07d8d5324388f	-0.156142	0.422125	0.967115	1	k__Bacteria; p__Firmicutes; c__Clostridia; o__Clostridiales; f__Lachnospiraceae; g__; s__
3f55a8ca784ae7190790023a30cd859c	0.155997	0.422564	0.967115	1	k__Bacteria; p__Bacteroidetes; c__Bacteroidia; o__Bacteroidales; f__Porphyromonadaceae; g__Parabacteroides; s__gordonii
7201d53bd647437ec3de879774eba498	0.155171	0.425066	0.967115	1	k__Bacteria; p__Actinobacteria; c__Coriobacteriia; o__Coriobacteriales; f__Coriobacteriaceae; g__Slackia; s__
2a99ec1157a90661db7ff643b82f1914	-0.153816	0.429186	0.967115	1	k__Bacteria; p__Bacteroidetes; c__Bacteroidia; o__Bacteroidales; f__Bacteroidaceae; g__Bacteroides; s__fragilis
10155b2834300619ce0102110a37b057	-0.15241	0.433484	0.967115	1	k__Bacteria; p__Firmicutes; c__Clostridia; o__Clostridiales; f__Lachnospiraceae; g__; s__
686d42b9552375c3b61301ae5605e3a2	0.15185	0.435202	0.967115	1	k__Bacteria; p__Firmicutes; c__Clostridia; o__Clostridiales; f__Lachnospiraceae; g__Roseburia; s__
bda6b6e7da7508c68057140e7bd6cd8d	0.148489	0.445591	0.967453	1	k__Bacteria; p__Firmicutes; c__Clostridia; o__Clostridiales; f__Ruminococcaceae; g__Oscillospira; s__
74923f4bbde849e27fc4eda25d757e2a	-0.148324	0.446103	0.967453	1	k__Bacteria; p__Firmicutes; c__Erysipelotrichi; o__Erysipelotrichales; f__Erysipelotrichaceae; g__[Eubacterium]; s__dolichum
77ad88eed91eef009bf64f101c96baa6	-0.145874	0.453761	0.969888	1	k__Bacteria; p__Firmicutes; c__Clostridia; o__Clostridiales; f__Lachnospiraceae; g__Roseburia; s__
59597cd430deea6d8e0908dcd6db7e50	0.142893	0.463172	0.969888	1	k__Bacteria; p__Proteobacteria; c__Betaproteobacteria; o__Burkholderiales; f__Alcaligenaceae; g__Sutterella; s__
8720f9ecd2331ce68e2896df1bf2d977	0.142716	0.463732	0.969888	1	k__Bacteria; p__Actinobacteria; c__Coriobacteriia; o__Coriobacteriales; f__Coriobacteriaceae; g__Collinsella; s__aerofaciens
a3607a88a8ed64e24a374847b23e404f	-0.140822	0.469766	0.969888	1	k__Bacteria; p__Firmicutes; c__Clostridia; o__Clostridiales; f__Ruminococcaceae; g__Ruminococcus; s__
340a5698fe78713b785c3bcce89df73b	0.139449	0.474168	0.969888	1	k__Bacteria; p__Bacteroidetes; c__Bacteroidia; o__Bacteroidales; f__Rikenellaceae; g__; s__
2c1dcc76478dfbb19fa59690738202c6	-0.135526	0.486849	0.97091	1	k__Bacteria; p__Firmicutes; c__Clostridia; o__Clostridiales; f__Lachnospiraceae; g__[Ruminococcus]; s__gnavus
d6bb5703483ac68992e09ce17683c52f	-0.135526	0.486849	0.97091	1	k__Bacteria; p__Firmicutes; c__Clostridia; o__Clostridiales; f__Ruminococcaceae; g__; s__
96b08b31f324f113c7b260a50f09860c	0.1343	0.490849	0.97091	1	k__Bacteria; p__Bacteroidetes; c__Bacteroidia; o__Bacteroidales; f__[Odoribacteraceae]; g__Butyricimonas; s__
de6891b6f7a1f35bd9ccbc058b9e1a77	0.132354	0.497228	0.970965	1	k__Bacteria; p__Firmicutes; c__Clostridia; o__Clostridiales; f__Lachnospiraceae
e82ab12c51a893c6d7938a16632199a8	0.131008	0.501665	0.970965	1	k__Bacteria; p__Firmicutes; c__Clostridia; o__Clostridiales; f__Lachnospiraceae
1527fd8b14037f53b8edb26b111e1f72	0.129003	0.508307	0.973129	1	k__Bacteria; p__Firmicutes; c__Clostridia; o__Clostridiales; f__Lachnospiraceae; g__; s__
9f74473636e6874853d88dfcbcecff49	0.1273	0.513984	0.973129	1	k__Bacteria; p__Firmicutes; c__Bacilli; o__Lactobacillales; f__Streptococcaceae; g__Lactococcus; s__
c5b4c6b372dbc13b6a7f2d466fc7335f	-0.125553	0.519839	0.973129	1	k__Bacteria; p__Firmicutes; c__Clostridia; o__Clostridiales; f__Lachnospiraceae
0b05a2e48cdc5f9e766bb0f4c209d4b4	0.120751	0.536094	0.973129	1	k__Bacteria; p__Firmicutes; c__Clostridia; o__Clostridiales; f__Ruminococcaceae; g__Oscillospira; s__
a24dae6b87885a55d81df1ea6d1abaf5	-0.119047	0.541919	0.973129	1	k__Bacteria; p__Firmicutes; c__Clostridia; o__Clostridiales; f__Lachnospiraceae; g__; s__
cae14798faeabb8e1b8840e712839921	-0.118237	0.544697	0.973129	1	k__Bacteria; p__Bacteroidetes; c__Bacteroidia; o__Bacteroidales; f__Rikenellaceae; g__Alistipes; s__finegoldii
8ce931b0c99ad5ed648c25483c1ca492	-0.115795	0.553114	0.973129	1	k__Bacteria; p__Firmicutes; c__Erysipelotrichi; o__Erysipelotrichales; f__Erysipelotrichaceae; g__Clostridium; s__ramosum
3d766867c97f511431bf97e059d6498f	-0.113175	0.562207	0.973129	1	k__Bacteria; p__Bacteroidetes; c__Bacteroidia; o__Bacteroidales; f__Porphyromonadaceae; g__Parabacteroides; s__
eea6b86c0c75e740670ccc50613b1b23	0.110837	0.570379	0.973129	1	k__Bacteria; p__Firmicutes; c__Clostridia; o__Clostridiales; f__Lachnospiraceae; g__Blautia; s__
993ea35e8ad7ff6894e32247dc507e9b	-0.11042	0.571842	0.973129	1	k__Bacteria; p__Firmicutes; c__Clostridia; o__Clostridiales; f__Lachnospiraceae; g__Blautia; s__producta
39bb3fb5b2257fd2eacca408dc42c5d1	-0.105118	0.590588	0.973129	1	k__Bacteria; p__Firmicutes; c__Clostridia; o__Clostridiales; f__Lachnospiraceae; g__; s__
fea3411c847e6627afb5e78b88e2e9af	-0.104864	0.59149	0.973129	1	k__Bacteria; p__Firmicutes; c__Clostridia; o__Clostridiales; f__Lachnospiraceae; g__[Ruminococcus]; s__torques
436497b0e3edb384200f5b9b82883182	-0.104773	0.591815	0.973129	1	k__Bacteria; p__Firmicutes; c__Clostridia; o__Clostridiales; f__Ruminococcaceae; g__; s__
40c85a458df8d5a935122ba778d4f334	-0.104624	0.592345	0.973129	1	k__Bacteria; p__Bacteroidetes; c__Bacteroidia; o__Bacteroidales; f__Bacteroidaceae; g__Bacteroides; s__
8bb5ff097e0707dca3fe5860af20f4a6	0.104121	0.594139	0.973129	1	k__Bacteria; p__Bacteroidetes; c__Bacteroidia; o__Bacteroidales; f__Rikenellaceae; g__; s__
8937656c16c20701c107e715bad86732	-0.104069	0.594325	0.973129	1	k__Bacteria; p__Firmicutes; c__Clostridia; o__Clostridiales; f__Lachnospiraceae; g__Roseburia; s__faecis
919db619ad90cc6b09b31c83d5719da9	0.101157	0.604757	0.973129	1	k__Bacteria; p__Firmicutes; c__Clostridia; o__Clostridiales; f__Ruminococcaceae; g__Oscillospira; s__
1ef782a559e3e0a4ab42516e0a2c828f	0.100219	0.608133	0.973129	1	k__Bacteria; p__Firmicutes; c__Clostridia; o__Clostridiales; f__Lachnospiraceae; g__; s__
0d3b942348cade7e1c41ac52df03e63e	0.099098	0.612178	0.973129	1	k__Bacteria; p__Firmicutes; c__Clostridia; o__Clostridiales; f__Veillonellaceae; g__Dialister; s__
bad4f7c5ada34a1f813946abcfe5c556	-0.0982289	0.615322	0.973129	1	k__Bacteria; p__Firmicutes; c__Clostridia; o__Clostridiales; f__; g__; s__
51a63d18809e04591820c7e3f3acf0b4	0.0969664	0.6199	0.973129	1	k__Bacteria; p__Firmicutes; c__Clostridia; o__Clostridiales; f__Ruminococcaceae; g__; s__
e6a34eb113dba66df0b8bbec907a8f5d	-0.0964653	0.621721	0.973129	1	k__Bacteria; p__Bacteroidetes; c__Bacteroidia; o__Bacteroidales; f__Rikenellaceae; g__Alistipes; s__putredinis
c1365ec008032ee718dcafaf5ac17adb	-0.0933411	0.633122	0.98243	1	k__Bacteria; p__Bacteroidetes; c__Bacteroidia; o__Bacteroidales; f__Rikenellaceae; g__; s__
1986030e3c5cd5df6d869054bc96e536	-0.0902078	0.644637	0.988984	1	k__Bacteria; p__Proteobacteria; c__Gammaproteobacteria; o__Pasteurellales; f__Pasteurellaceae; g__Haemophilus; s__parainfluenzae
6c7fa77831ae630967a6fbfc8ee47901	-0.0892065	0.648334	0.988984	1	k__Bacteria; p__Firmicutes; c__Clostridia; o__Clostridiales; f__Lachnospiraceae; g__Clostridium; s__clostridioforme
69536042153447ceb692aa53159ce0c2	0.0814353	0.677292	0.998482	1	k__Bacteria; p__Firmicutes; c__Clostridia; o__Clostridiales; f__Lachnospiraceae
4b548f1f6fc22f32237396b7d4ffee6e	-0.0814299	0.677312	0.998482	1	k__Bacteria; p__Firmicutes; c__Clostridia; o__Clostridiales; f__Ruminococcaceae; g__Oscillospira; s__
1fa555f9a74d47a6ca7a65a347bc885f	0.0801354	0.68218	0.998482	1	k__Bacteria; p__Firmicutes; c__Clostridia; o__Clostridiales; f__Ruminococcaceae; g__Oscillospira; s__
79280cea51a6fe8a3432b2f266dd34db	0.0793103	0.685289	0.998482	1	k__Bacteria; p__Firmicutes; c__Clostridia; o__Clostridiales; f__Ruminococcaceae; g__Faecalibacterium; s__prausnitzii
ca9dec36ad0aa5a1473144ddcb74951d	-0.0792816	0.685398	0.998482	1	k__Bacteria; p__Firmicutes; c__Clostridia; o__Clostridiales; f__Ruminococcaceae
d315a0b30c8e21db4cfe89e65c0b2bf1	0.0781054	0.689839	0.998482	1	k__Bacteria; p__Firmicutes; c__Clostridia; o__Clostridiales; f__; g__; s__
9f4d14b114e7499772a797790d81c1db	0.0771667	0.69339	0.998482	1	k__Bacteria; p__Firmicutes; c__Clostridia; o__Clostridiales; f__Lachnospiraceae; g__Coprococcus; s__catus
10cd502b01abafc87e2ecbad86389286	0.0731798	0.708543	1	1	k__Bacteria; p__Firmicutes; c__Clostridia; o__Clostridiales; f__Lachnospiraceae; g__; s__
b1f2146bef78066448576fceeb6b644b	0.0705477	0.718606	1	1	k__Bacteria; p__Firmicutes; c__Clostridia; o__Clostridiales; f__Lachnospiraceae; g__[Ruminococcus]; s__
f596fa835cdfdb22d6494b012f61fff2	-0.0685481	0.726281	1	1	k__Bacteria; p__Firmicutes; c__Clostridia; o__Clostridiales; f__Lachnospiraceae; g__Blautia; s__
959d48a11e3b26c9268f0bd1dae6ec40	0.0680726	0.72811	1	1	k__Bacteria; p__Firmicutes; c__Clostridia; o__Clostridiales; f__Lachnospiraceae; g__Blautia; s__obeum
be17b29b03ed02bed133932284568d16	0.0660546	0.735887	1	1	k__Bacteria; p__Firmicutes; c__Clostridia; o__Clostridiales; f__Ruminococcaceae
60c57911662a9159dfdd0fc05d975a55	0.0658691	0.736603	1	1	k__Bacteria; p__Firmicutes; c__Clostridia; o__Clostridiales; f__Ruminococcaceae; g__Gemmiger; s__formicilis
552e00cb506f739acaf08aa5641f9d84	0.065097	0.739586	1	1	k__Bacteria; p__Firmicutes; c__Clostridia; o__Clostridiales; f__Lachnospiraceae
b2ab597a902ff227a5ba76030cd6002e	0.06506	0.73973	1	1	k__Bacteria; p__Firmicutes; c__Clostridia; o__Clostridiales; f__Ruminococcaceae
6a129e8ae637c96e7bb56223913911f7	-0.0622274	0.750705	1	1	k__Bacteria; p__Firmicutes; c__Clostridia; o__Clostridiales; f__Lachnospiraceae; g__Coprococcus; s__
a650f349bbdffb95b3624519d1ba72b8	0.0610668	0.755216	1	1	k__Bacteria; p__Firmicutes; c__Bacilli; o__Lactobacillales; f__Streptococcaceae; g__Streptococcus; s__
904ad13c7b8512200836d5cd9fb09e1b	-0.0590455	0.763091	1	1	k__Bacteria; p__Bacteroidetes; c__Bacteroidia; o__Bacteroidales; f__Rikenellaceae; g__Alistipes; s__indistinctus
c942f59feffce9c3ab527135de234101	-0.0580371	0.767027	1	1	k__Bacteria; p__Firmicutes; c__Clostridia; o__Clostridiales; f__Lachnospiraceae; g__Roseburia; s__inulinivorans
40a6b537d995aeb12b0100e2cb6ad879	0.0552254	0.778034	1	1	k__Bacteria; p__Firmicutes; c__Clostridia; o__Clostridiales; f__Lachnospiraceae; g__Blautia; s__
992072d045462445dc239b35300af2cc	0.0546697	0.780214	1	1	k__Bacteria; p__Bacteroidetes; c__Bacteroidia; o__Bacteroidales; f__Prevotellaceae; g__Prevotella; s__copri
2ab8310e1e510f8045c7f4d191fa36be	0.0515004	0.792678	1	1	k__Bacteria; p__Firmicutes; c__Clostridia; o__Clostridiales; f__Lachnospiraceae; g__; s__
ac5402de1ddf427ab8d2b0a8a0a44f19	0.0482818	0.805387	1	1	k__Bacteria; p__Bacteroidetes; c__Bacteroidia; o__Bacteroidales; f__Bacteroidaceae; g__Bacteroides; s__
7b2ff5940de11da4dc3bb208805dff11	-0.04535	0.817005	1	1	k__Bacteria; p__Firmicutes; c__Clostridia; o__Clostridiales; f__Ruminococcaceae; g__Oscillospira; s__
d05c86b5bfc092d8677507fb1eae8d66	-0.0443187	0.8211	1	1	k__Bacteria; p__Firmicutes; c__Clostridia; o__Clostridiales; f__Ruminococcaceae; g__Ruminococcus; s__
30207d209491dfb7de83344e77fd6fbd	0.037488	0.848336	1	1	k__Bacteria; p__Firmicutes; c__Clostridia; o__Clostridiales; f__; g__; s__
363c1c39d58bce4fc3218659d0944258	0.0373836	0.848754	1	1	k__Bacteria; p__Firmicutes; c__Clostridia; o__Clostridiales; f__Lachnospiraceae
2403a466dd6d1e4f551d80394c2aa994	0.0369661	0.850425	1	1	k__Bacteria; p__Bacteroidetes; c__Bacteroidia; o__Bacteroidales; f__[Paraprevotellaceae]; g__Paraprevotella; s__
74ec9fe6ffab4ecff6d5def74298a825	-0.0361727	0.853601	1	1	k__Bacteria; p__Firmicutes; c__Clostridia; o__Clostridiales; f__Lachnospiraceae; g__Clostridium
010f0ac2691bc0be12d0633d4b5d2cc4	-0.035807	0.855066	1	1	k__Bacteria; p__Firmicutes; c__Clostridia; o__Clostridiales; f__Ruminococcaceae; g__Faecalibacterium; s__prausnitzii
8f1c11c7b732265cbfc1bb7dbd0241e7	0.0296356	0.879852	1	1	k__Bacteria; p__Firmicutes; c__Clostridia; o__Clostridiales; f__Lachnospiraceae; g__; s__
588a23811b3e98af68f4f0fb24a0daa8	0.029429	0.880684	1	1	k__Bacteria; p__Firmicutes; c__Clostridia; o__Clostridiales; f__Lachnospiraceae; g__Coprococcus; s__
ad52a0f6646c574417ce0b13b84acfa9	0.0247993	0.899354	1	1	k__Bacteria; p__Firmicutes; c__Clostridia; o__Clostridiales; f__Ruminococcaceae; g__Ruminococcus; s__bromii
8a83cfd5eb074b5dbc6118eb03ef915e	0.0237602	0.903551	1	1	k__Bacteria; p__Bacteroidetes; c__Bacteroidia; o__Bacteroidales; f__[Odoribacteraceae]; g__Butyricimonas; s__
6c4de756c45fa6e7e5adfe196f9f0039	0.0186263	0.924325	1	1	k__Bacteria; p__Firmicutes; c__Clostridia; o__Clostridiales; f__Lachnospiraceae; g__Coprococcus; s__
a66dd8d31584930c2b0f811f572dddcf	0.0173615	0.929451	1	1	k__Bacteria; p__Bacteroidetes; c__Bacteroidia; o__Bacteroidales; f__Porphyromonadaceae; g__Parabacteroides; s__distasonis
5860dac317300b1fe6094e958240cc7f	-0.0169996	0.930918	1	1	k__Bacteria; p__Firmicutes; c__Clostridia; o__Clostridiales; f__Lachnospiraceae; g__Coprococcus; s__
599ba6458e91e2527f358f547ea39261	0.0169972	0.930928	1	1	k__Bacteria; p__Firmicutes; c__Clostridia; o__Clostridiales; f__Lachnospiraceae; g__Blautia; s__
f12011ad5219b22b6ca790103333a755	-0.0139263	0.943386	1	1	k__Bacteria; p__Firmicutes; c__Clostridia; o__Clostridiales; f__Ruminococcaceae; g__Oscillospira; s__
86deb5cf8d6f29d383136e0d09863b69	0.0124929	0.949205	1	1	k__Bacteria; p__Firmicutes; c__Erysipelotrichi; o__Erysipelotrichales; f__Erysipelotrichaceae; g__Holdemania; s__
6bbaf2d026d54c61f24b5c5483e56842	0.0123174	0.949918	1	1	k__Bacteria; p__Bacteroidetes; c__Bacteroidia; o__Bacteroidales; f__Porphyromonadaceae; g__Parabacteroides; s__distasonis
41239266f2952a56a313fc4798f28a1c	-0.0121982	0.950402	1	1	k__Bacteria; p__Firmicutes; c__Clostridia; o__Clostridiales; f__; g__; s__
1aab913302590e21a7be28b1494a3320	0.0115005	0.953236	1	1	k__Bacteria; p__Firmicutes; c__Clostridia; o__Clostridiales; f__Ruminococcaceae; g__Oscillospira; s__
3128e057b1d4f320961e4da677724613	-0.0108487	0.955884	1	1	k__Bacteria; p__Firmicutes; c__Clostridia; o__Clostridiales; f__Lachnospiraceae; g__Clostridium; s__symbiosum
0c70bdd5631104dd3d818561c9166f6c	0.00903615	0.963249	1	1	k__Bacteria; p__Firmicutes; c__Clostridia; o__Clostridiales; f__Lachnospiraceae; g__Clostridium; s__lavalense
82c890da8759fa9477cd991a1f214b3c	0.00896807	0.963526	1	1	k__Bacteria; p__Firmicutes; c__Clostridia; o__Clostridiales; f__Ruminococcaceae; g__Oscillospira; s__
1ad289cd8f44e109fd95de0382c5b252	0.00896807	0.963526	1	1	k__Bacteria; p__Firmicutes; c__Clostridia; o__Clostridiales; f__Lachnospiraceae; g__Clostridium; s__hathewayi
48d9883fd871b82d9bbc89cb0447be8c	0.00896807	0.963526	1	1	k__Bacteria; p__Firmicutes; c__Clostridia; o__Clostridiales; f__Lachnospiraceae; g__Clostridium; s__aldenense
4c2189b6b5ced3cb80093414e9449de9	0.00793107	0.967741	1	1	k__Bacteria; p__Firmicutes; c__Clostridia; o__Clostridiales; f__Ruminococcaceae
1a389bf765c8ff0f92600f684fbe7ad7	0.00658483	0.973215	1	1	k__Bacteria; p__Firmicutes; c__Clostridia; o__Clostridiales; f__Ruminococcaceae; g__Faecalibacterium; s__prausnitzii
95c5af385d373db8539f91a1a3b334a8	-0.00652179	0.973471	1	1	k__Bacteria; p__Firmicutes; c__Clostridia; o__Clostridiales; f__Ruminococcaceae; g__; s__
2319f9fecaef59a51537cdcb69cf5615	0.00626683	0.974508	1	1	k__Bacteria; p__Firmicutes; c__Clostridia; o__Clostridiales; f__Ruminococcaceae
f7686a74ca2d3729eb66305e8a26309b	0.00591206	0.975951	1	1	k__Bacteria; p__Firmicutes; c__Clostridia; o__Clostridiales; f__Lachnospiraceae; g__Coprococcus; s__
e2c3ff4f647112723741aa72087f1bfa	-0.00423119	0.982787	1	1	k__Bacteria; p__Actinobacteria; c__Actinobacteria; o__Bifidobacteriales; f__Bifidobacteriaceae; g__Bifidobacterium
b0645cbec7653c887cb868a248d95874	0.00271103	0.988971	1	1	k__Bacteria; p__Firmicutes; c__Clostridia; o__Clostridiales; f__Ruminococcaceae; g__Faecalibacterium; s__prausnitzii
7e17a5137fd9dab8c02617a186088c4d	0.00208894	0.991501	1	1	k__Bacteria; p__Firmicutes; c__Clostridia; o__Clostridiales; f__Ruminococcaceae; g__; s__
fd1f139259c53276619476db0cc81913	0.00164294	0.993316	1	1	k__Bacteria; p__Firmicutes; c__Clostridia; o__Clostridiales; f__Lachnospiraceae; g__Blautia; s__
a6099802840e60febef8e896967b7747	-0.00153382	0.99376	1	1	k__Bacteria; p__Firmicutes; c__Clostridia; o__Clostridiales; f__[Mogibacteriaceae]; g__; s__
ad7bc2bb6e1ec90a9bc3c8949bce80d6	0.000625269	0.997456	1	1	k__Bacteria; p__Firmicutes; c__Clostridia; o__Clostridiales; f__Lachnospiraceae; g__[Ruminococcus]; s__gnavus
4311a44a7d56ce4086afad3e75bedd6e	0	1	1	1	k__Bacteria; p__Firmicutes; c__Clostridia; o__Clostridiales; f__Ruminococcaceae
34cddd9fe152c24d78924ef25927d67c	nan	nan	1	nan	k__Bacteria; p__Firmicutes; c__Clostridia; o__Clostridiales; f__Lachnospiraceae; g__Clostridium; s__hathewayi
113ce005a880987438bdbe19ee22add8	nan	nan	1	nan	k__Bacteria; p__Firmicutes; c__Bacilli; o__Turicibacterales; f__Turicibacteraceae; g__Turicibacter; s__

## Sheet: (5) HIVneg 16S vs CD4CD103
Spearman correlations between 16S sequence variant relative abundance in HIV-negative human donors and frequencies of CD103+ CD4+ T cells in the blood of HIV-negative human donors
Feature ID	Test stat.	pval	pval_fdr	pval_bon	taxonomy
c4f9ef34bd2919511069f409c25de6f1	-0.584269	0.000509309	0.0916755	0.0916755	k__Bacteria; p__Bacteroidetes; c__Bacteroidia; o__Bacteroidales; f__Bacteroidaceae; g__Bacteroides; s__
ea3433f2c148c6fae4cc2e9ae197f5b8	-0.557779	0.00106973	0.0962755	0.192551	k__Bacteria; p__Firmicutes; c__Clostridia; o__Clostridiales; f__Peptostreptococcaceae
3b092a59cd0e2d57483420cc994ec49c	-0.517993	0.00287799	0.172679	0.518038	k__Bacteria; p__Firmicutes; c__Clostridia; o__Clostridiales; f__Clostridiaceae; g__Clostridium; s__celatum
b153e0852342c0738da791930625716f	0.449209	0.0119565	0.538044	1	k__Bacteria; p__Firmicutes; c__Erysipelotrichi; o__Erysipelotrichales; f__Erysipelotrichaceae; g__[Eubacterium]; s__biforme
04195686f2b70585790ec75320de0d6f	-0.420315	0.0198982	0.59712	1	k__Bacteria; p__Proteobacteria; c__Gammaproteobacteria; o__Enterobacteriales; f__Enterobacteriaceae
f10155af1849a17996f302d71b32398c	0.420297	0.019904	0.59712	1	k__Bacteria; p__Firmicutes; c__Clostridia; o__Clostridiales; f__Lachnospiraceae
539ca948741b9a713eb781d4281b23fc	0.402826	0.026497	0.681352	1	k__Bacteria; p__Firmicutes; c__Clostridia; o__Clostridiales; f__Ruminococcaceae; g__Anaerotruncus; s__
0681937d15d01090c93f3fb99998d90c	0.388137	0.0333067	0.749402	1	k__Bacteria; p__Proteobacteria; c__Deltaproteobacteria; o__Desulfovibrionales; f__Desulfovibrionaceae; g__Desulfovibrio; s__
ea2b0e4a93c24c6c3661cbe347f93b74	-0.376228	0.0397923	0.795846	1	k__Bacteria; p__Bacteroidetes; c__Bacteroidia; o__Bacteroidales; f__Bacteroidaceae; g__Bacteroides; s__uniformis
40c85a458df8d5a935122ba778d4f334	-0.361732	0.0489874	0.816491	1	k__Bacteria; p__Bacteroidetes; c__Bacteroidia; o__Bacteroidales; f__Bacteroidaceae; g__Bacteroides; s__
04c8be5a3a6ba2d70446812e99318905	-0.35799	0.0516108	0.816491	1	k__Bacteria; p__Bacteroidetes; c__Bacteroidia; o__Bacteroidales; f__Bacteroidaceae; g__Bacteroides
217185aee687740c4fa3cc0aa17ee4ff	0.345028	0.061551	0.816491	1	k__Bacteria; p__Firmicutes; c__Erysipelotrichi; o__Erysipelotrichales; f__Erysipelotrichaceae; g__Catenibacterium; s__
2fad39e365933a7f925040cb3c2a5ef8	0.340821	0.0650747	0.816491	1	k__Bacteria; p__Actinobacteria; c__Coriobacteriia; o__Coriobacteriales; f__Coriobacteriaceae; g__; s__
7c82a2ef7685c5c6dc3080f56033cee9	0.338035	0.0674924	0.816491	1	k__Bacteria; p__Proteobacteria; c__Betaproteobacteria; o__Burkholderiales; f__Oxalobacteraceae; g__Oxalobacter; s__formigenes
9dc78fd8f2f7cb10e190e77af61c7ecd	-0.33358	0.0714996	0.816491	1	k__Bacteria; p__Firmicutes; c__Clostridia; o__Clostridiales; f__Lachnospiraceae
f45b62ab6ec22fb20364a7e05088158f	0.328407	0.0763775	0.816491	1	k__Bacteria; p__Firmicutes; c__Clostridia; o__Clostridiales; f__Lachnospiraceae
c5af8314e36eaed98fc88f181f539e8f	0.327649	0.077113	0.816491	1	k__Bacteria; p__Firmicutes; c__Clostridia; o__Clostridiales; f__Lachnospiraceae; g__Blautia
149e7d5e484d157f2ac6140a2111618e	-0.316465	0.0885958	0.833456	1	k__Bacteria; p__Firmicutes; c__Clostridia; o__Clostridiales; f__Ruminococcaceae; g__Faecalibacterium; s__prausnitzii
d39f37b814ebd81091a949f8bd9d1710	-0.311172	0.0944572	0.833456	1	k__Bacteria; p__Bacteroidetes; c__Bacteroidia; o__Bacteroidales; f__Bacteroidaceae; g__Bacteroides; s__caccae
0f92fcc184a951ff8b0914467ad2f8f9	-0.310923	0.0947398	0.833456	1	k__Bacteria; p__Proteobacteria; c__Deltaproteobacteria; o__Desulfovibrionales; f__Desulfovibrionaceae; g__Bilophila; s__
b955f67a541a149dd3b179dc62d37a72	0.308747	0.0972365	0.833456	1	k__Bacteria; p__Firmicutes; c__Clostridia; o__Clostridiales; f__[Mogibacteriaceae]; g__; s__
370829fece3190f1a8efccf50b7d0921	-0.304461	0.102297	0.836972	1	k__Bacteria; p__Firmicutes; c__Clostridia; o__Clostridiales; f__Ruminococcaceae; g__Oscillospira; s__
0f6200a5b77099113b52eea9a8645181	0.293127	0.116613	0.873105	1	k__Bacteria; p__Firmicutes; c__Erysipelotrichi; o__Erysipelotrichales; f__Erysipelotrichaceae; g__[Eubacterium]; s__biforme
03569e3fd843f501355f7853b0ec9361	-0.291152	0.119249	0.873105	1	k__Bacteria; p__Proteobacteria; c__Betaproteobacteria; o__Burkholderiales; f__Alcaligenaceae; g__Sutterella; s__
4be97abf1ab678a8322783fab899c3a4	-0.289664	0.121265	0.873105	1	k__Bacteria; p__Firmicutes; c__Clostridia; o__Clostridiales; f__Ruminococcaceae; g__Anaerofilum; s__
4faf0d1e462b85e630eaa40b17d8d744	0.282081	0.131919	0.913284	1	k__Bacteria; p__Firmicutes; c__Clostridia; o__Clostridiales; f__; g__; s__
0b05a2e48cdc5f9e766bb0f4c209d4b4	0.276493	0.140189	0.923391	1	k__Bacteria; p__Firmicutes; c__Clostridia; o__Clostridiales; f__Ruminococcaceae; g__Oscillospira; s__
0cc2420a6a4698f8bf664d50b17d26b4	-0.268426	0.152772	0.923391	1	k__Bacteria; p__Bacteroidetes; c__Bacteroidia; o__Bacteroidales; f__Rikenellaceae; g__Alistipes; s__onderdonkii
180b74e94caf35fac5e1f0f4b7ad9d9f	-0.267377	0.154465	0.923391	1	k__Bacteria; p__Bacteroidetes; c__Bacteroidia; o__Bacteroidales; f__[Odoribacteraceae]; g__Odoribacter; s__
fdb1c35a8dab336d65ed22d796e71e4b	0.262736	0.162114	0.923391	1	k__Bacteria; p__Actinobacteria; c__Coriobacteriia; o__Coriobacteriales; f__Coriobacteriaceae; g__; s__
46d8ab5615f60d7b522f3590976668be	0.258596	0.169157	0.923391	1	k__Bacteria; p__Firmicutes; c__Clostridia; o__Clostridiales; f__; g__; s__
c82032c40c98975f71892e4be561c87a	-0.250428	0.18367	0.923391	1	k__Bacteria; p__Firmicutes; c__Clostridia; o__Clostridiales; f__Ruminococcaceae; g__Oscillospira; s__
ee02d6d3506da57909d5e603709a295f	0.248811	0.186643	0.923391	1	k__Bacteria; p__Firmicutes; c__Clostridia; o__Clostridiales; f__Lachnospiraceae; g__; s__
458157e555a80f9ba01d9da37ef787eb	0.24129	0.200897	0.923391	1	k__Bacteria; p__Firmicutes; c__Clostridia; o__Clostridiales; f__Ruminococcaceae; g__Oscillospira; s__
32a21601ca89d1f2629c1a9fc2de4359	0.240983	0.201494	0.923391	1	k__Bacteria; p__Bacteroidetes; c__Bacteroidia; o__Bacteroidales; f__[Paraprevotellaceae]; g__Paraprevotella; s__
4c731267e801c2afe253b5cbb58bdd24	0.239965	0.203483	0.923391	1	k__Bacteria; p__Firmicutes; c__Clostridia; o__Clostridiales; f__Lachnospiraceae; g__Dorea; s__
3f1ed51e954b35a8108c12dd882b696b	-0.238444	0.206479	0.923391	1	k__Bacteria; p__Firmicutes; c__Clostridia; o__Clostridiales; f__Ruminococcaceae; g__Oscillospira; s__
a678fc12f8ade13c2f9c76d3d5c1cea0	0.237065	0.20922	0.923391	1	k__Bacteria; p__Firmicutes; c__Clostridia; o__Clostridiales; f__Veillonellaceae; g__Phascolarctobacterium; s__
6a17479edbe461431433bddb084f731e	-0.232685	0.218089	0.923391	1	k__Bacteria; p__Proteobacteria; c__Betaproteobacteria; o__Burkholderiales; f__Alcaligenaceae; g__Sutterella; s__
8a261f382a739bbc5f9494b2c64c2744	-0.231532	0.220466	0.923391	1	k__Bacteria; p__Firmicutes; c__Clostridia; o__Clostridiales; f__Lachnospiraceae; g__Coprococcus; s__
be17b29b03ed02bed133932284568d16	0.230494	0.222618	0.923391	1	k__Bacteria; p__Firmicutes; c__Clostridia; o__Clostridiales; f__Ruminococcaceae
a66dd8d31584930c2b0f811f572dddcf	-0.223445	0.237611	0.923391	1	k__Bacteria; p__Bacteroidetes; c__Bacteroidia; o__Bacteroidales; f__Porphyromonadaceae; g__Parabacteroides; s__distasonis
72d6ddeb60679dd2e2844fe039e1a760	0.223015	0.238547	0.923391	1	k__Bacteria; p__Proteobacteria; c__Deltaproteobacteria; o__Desulfovibrionales; f__Desulfovibrionaceae; g__; s__
cc968157f7691aab95df444e8cd103e2	-0.222943	0.238704	0.923391	1	k__Bacteria; p__Firmicutes; c__Clostridia; o__Clostridiales; f__Clostridiaceae; g__Clostridium; s__
23e5edb47f5a9a45adc62dc95d595ce6	0.221781	0.241245	0.923391	1	k__Bacteria; p__Bacteroidetes; c__Bacteroidia; o__Bacteroidales; f__Prevotellaceae; g__Prevotella; s__copri
a167e4d4418792dcaba877443ed0e66d	0.220338	0.244425	0.923391	1	k__Bacteria; p__Bacteroidetes; c__Bacteroidia; o__Bacteroidales; f__[Odoribacteraceae]; g__Butyricimonas; s__
90c2b51afe404951ec89bd52c7ae1f58	0.216169	0.253766	0.923391	1	k__Bacteria; p__Firmicutes; c__Clostridia; o__Clostridiales; f__Lachnospiraceae; g__Dorea; s__
92f000f936d3f349c5e7719a5edc5078	0.215985	0.254183	0.923391	1	k__Bacteria; p__Firmicutes; c__Clostridia; o__Clostridiales; f__Lachnospiraceae; g__; s__
447b9d6a5c17543a456c597e65b37139	0.20639	0.276568	0.923391	1	k__Bacteria; p__Firmicutes; c__Clostridia; o__Clostridiales; f__Lachnospiraceae; g__Coprococcus; s__
138daeaeee1211d2a3d8502b8fe23b2a	0.203879	0.282624	0.923391	1	k__Bacteria; p__Bacteroidetes; c__Bacteroidia; o__Bacteroidales; f__S24-7; g__; s__
25def15fb42bed6855ede4893d27a21d	-0.202632	0.285663	0.923391	1	k__Bacteria; p__Verrucomicrobia; c__Verrucomicrobiae; o__Verrucomicrobiales; f__Verrucomicrobiaceae; g__Akkermansia; s__muciniphila
251429848560a80abcb96640ceb102db	-0.201299	0.288934	0.923391	1	k__Bacteria; p__Firmicutes; c__Clostridia; o__Clostridiales; f__Lachnospiraceae; g__; s__
7ebc04cb539befd9f2e7faa131628c66	0.201028	0.289603	0.923391	1	k__Bacteria; p__Firmicutes; c__Clostridia; o__Clostridiales; f__[Mogibacteriaceae]; g__; s__
877f27b47c85f6b2d3cf8a6aa86def40	0.200318	0.291357	0.923391	1	k__Bacteria; p__Firmicutes; c__Clostridia; o__Clostridiales; f__Lachnospiraceae; g__; s__
82c890da8759fa9477cd991a1f214b3c	0.19958	0.293187	0.923391	1	k__Bacteria; p__Firmicutes; c__Clostridia; o__Clostridiales; f__Ruminococcaceae; g__Oscillospira; s__
1ad289cd8f44e109fd95de0382c5b252	0.19958	0.293187	0.923391	1	k__Bacteria; p__Firmicutes; c__Clostridia; o__Clostridiales; f__Lachnospiraceae; g__Clostridium; s__hathewayi
48d9883fd871b82d9bbc89cb0447be8c	0.19958	0.293187	0.923391	1	k__Bacteria; p__Firmicutes; c__Clostridia; o__Clostridiales; f__Lachnospiraceae; g__Clostridium; s__aldenense
059c8f8bb468064b134ea6d3661761ea	-0.195951	0.302292	0.923391	1	k__Bacteria; p__Firmicutes; c__Clostridia; o__Clostridiales; f__Lachnospiraceae; g__Lachnospira; s__
010f0ac2691bc0be12d0633d4b5d2cc4	-0.19447	0.306057	0.923391	1	k__Bacteria; p__Firmicutes; c__Clostridia; o__Clostridiales; f__Ruminococcaceae; g__Faecalibacterium; s__prausnitzii
3d766867c97f511431bf97e059d6498f	-0.193641	0.308176	0.923391	1	k__Bacteria; p__Bacteroidetes; c__Bacteroidia; o__Bacteroidales; f__Porphyromonadaceae; g__Parabacteroides; s__
0189d0173c07f11e7586ff20eb33f5ba	-0.191761	0.313018	0.923391	1	k__Bacteria; p__Firmicutes; c__Erysipelotrichi; o__Erysipelotrichales; f__Erysipelotrichaceae; g__; s__
8a9f7499cdb85b8efa497bb56256cb43	-0.18956	0.318745	0.923391	1	k__Bacteria; p__Firmicutes; c__Clostridia; o__Clostridiales; f__Lachnospiraceae
a6099802840e60febef8e896967b7747	-0.186481	0.326861	0.923391	1	k__Bacteria; p__Firmicutes; c__Clostridia; o__Clostridiales; f__[Mogibacteriaceae]; g__; s__
0c70bdd5631104dd3d818561c9166f6c	0.185036	0.330712	0.923391	1	k__Bacteria; p__Firmicutes; c__Clostridia; o__Clostridiales; f__Lachnospiraceae; g__Clostridium; s__lavalense
10cd502b01abafc87e2ecbad86389286	0.182951	0.336317	0.923391	1	k__Bacteria; p__Firmicutes; c__Clostridia; o__Clostridiales; f__Lachnospiraceae; g__; s__
e82ab12c51a893c6d7938a16632199a8	0.181847	0.339308	0.923391	1	k__Bacteria; p__Firmicutes; c__Clostridia; o__Clostridiales; f__Lachnospiraceae
c162a4f3943238810eba8a25f0563cca	-0.180234	0.343707	0.923391	1	k__Bacteria; p__Bacteroidetes; c__Bacteroidia; o__Bacteroidales; f__Bacteroidaceae; g__Bacteroides
e6a34eb113dba66df0b8bbec907a8f5d	-0.17647	0.354101	0.927578	1	k__Bacteria; p__Bacteroidetes; c__Bacteroidia; o__Bacteroidales; f__Rikenellaceae; g__Alistipes; s__putredinis
89aabf43d24dd5bd0fd0f5aca189d341	0.17175	0.367391	0.927578	1	k__Bacteria; p__Firmicutes; c__Clostridia; o__Clostridiales; f__Lachnospiraceae; g__Dorea; s__formicigenerans
a24dae6b87885a55d81df1ea6d1abaf5	0.170678	0.370447	0.927578	1	k__Bacteria; p__Firmicutes; c__Clostridia; o__Clostridiales; f__Lachnospiraceae; g__; s__
4311a44a7d56ce4086afad3e75bedd6e	-0.167748	0.378882	0.927578	1	k__Bacteria; p__Firmicutes; c__Clostridia; o__Clostridiales; f__Ruminococcaceae
a3607a88a8ed64e24a374847b23e404f	-0.1673	0.380179	0.927578	1	k__Bacteria; p__Firmicutes; c__Clostridia; o__Clostridiales; f__Ruminococcaceae; g__Ruminococcus; s__
59196a586276f0be745d0e334fc071c6	0.164274	0.38902	0.927578	1	k__Bacteria; p__Firmicutes; c__Clostridia; o__Clostridiales; f__Lachnospiraceae; g__Blautia; s__
ac5402de1ddf427ab8d2b0a8a0a44f19	-0.162995	0.392789	0.927578	1	k__Bacteria; p__Bacteroidetes; c__Bacteroidia; o__Bacteroidales; f__Bacteroidaceae; g__Bacteroides; s__
9099a7f671b923c7b07c12508f17270a	0.160447	0.400362	0.927578	1	k__Bacteria; p__Firmicutes; c__Clostridia; o__Clostridiales; f__Ruminococcaceae; g__Ruminococcus; s__
fea3411c847e6627afb5e78b88e2e9af	-0.157393	0.409545	0.927578	1	k__Bacteria; p__Firmicutes; c__Clostridia; o__Clostridiales; f__Lachnospiraceae; g__[Ruminococcus]; s__torques
77ad88eed91eef009bf64f101c96baa6	-0.156016	0.413723	0.927578	1	k__Bacteria; p__Firmicutes; c__Clostridia; o__Clostridiales; f__Lachnospiraceae; g__Roseburia; s__
ba88d4e4e6a24ecc2a5aab6bdfbb77f5	0.155323	0.415836	0.927578	1	k__Bacteria; p__Firmicutes; c__Clostridia; o__Clostridiales; f__Ruminococcaceae; g__Oscillospira; s__
3e93fd55a231bb99b67a666bad8446a8	-0.15509	0.416545	0.927578	1	k__Bacteria; p__Firmicutes; c__Clostridia; o__Clostridiales; f__Ruminococcaceae; g__Ruminococcus; s__
41239266f2952a56a313fc4798f28a1c	-0.153921	0.420124	0.927578	1	k__Bacteria; p__Firmicutes; c__Clostridia; o__Clostridiales; f__; g__; s__
1e6fb78e2244ca940f9fc31d88d711dc	0.153481	0.421477	0.927578	1	k__Bacteria; p__Firmicutes; c__Clostridia; o__Clostridiales; f__[Mogibacteriaceae]; g__Mogibacterium; s__
436497b0e3edb384200f5b9b82883182	0.152897	0.423274	0.927578	1	k__Bacteria; p__Firmicutes; c__Clostridia; o__Clostridiales; f__Ruminococcaceae; g__; s__
2a13ecb6c618ddf8154298c69336dd8e	-0.14958	0.433558	0.927578	1	k__Bacteria; p__Firmicutes; c__Erysipelotrichi; o__Erysipelotrichales; f__Erysipelotrichaceae; g__Clostridium; s__spiroforme
bd0f4e14387ee1ac7e5fe586cadbbed4	-0.149287	0.434473	0.927578	1	k__Bacteria; p__Firmicutes; c__Clostridia; o__Clostridiales; f__Christensenellaceae; g__; s__
51a63d18809e04591820c7e3f3acf0b4	0.146871	0.442057	0.927578	1	k__Bacteria; p__Firmicutes; c__Clostridia; o__Clostridiales; f__Ruminococcaceae; g__; s__
340a5698fe78713b785c3bcce89df73b	0.146101	0.444489	0.927578	1	k__Bacteria; p__Bacteroidetes; c__Bacteroidia; o__Bacteroidales; f__Rikenellaceae; g__; s__
d05c86b5bfc092d8677507fb1eae8d66	0.144735	0.44882	0.927578	1	k__Bacteria; p__Firmicutes; c__Clostridia; o__Clostridiales; f__Ruminococcaceae; g__Ruminococcus; s__
0d3b942348cade7e1c41ac52df03e63e	0.141923	0.457805	0.927578	1	k__Bacteria; p__Firmicutes; c__Clostridia; o__Clostridiales; f__Veillonellaceae; g__Dialister; s__
1986030e3c5cd5df6d869054bc96e536	-0.141665	0.458636	0.927578	1	k__Bacteria; p__Proteobacteria; c__Gammaproteobacteria; o__Pasteurellales; f__Pasteurellaceae; g__Haemophilus; s__parainfluenzae
e5a43b018c81cedd19e9a5354d32d469	-0.136332	0.475944	0.938246	1	k__Bacteria; p__Bacteroidetes; c__Bacteroidia; o__Bacteroidales; f__Bacteroidaceae; g__Bacteroides; s__
959d48a11e3b26c9268f0bd1dae6ec40	0.134106	0.483268	0.938246	1	k__Bacteria; p__Firmicutes; c__Clostridia; o__Clostridiales; f__Lachnospiraceae; g__Blautia; s__obeum
cae14798faeabb8e1b8840e712839921	-0.127518	0.505266	0.938246	1	k__Bacteria; p__Bacteroidetes; c__Bacteroidia; o__Bacteroidales; f__Rikenellaceae; g__Alistipes; s__finegoldii
32382a0f5831da5faee464d011b5616c	-0.126206	0.509703	0.938246	1	k__Bacteria; p__Firmicutes; c__Clostridia; o__Clostridiales; f__Lachnospiraceae; g__Lachnobacterium; s__
95c5af385d373db8539f91a1a3b334a8	-0.122621	0.521927	0.938246	1	k__Bacteria; p__Firmicutes; c__Clostridia; o__Clostridiales; f__Ruminococcaceae; g__; s__
c5b4c6b372dbc13b6a7f2d466fc7335f	-0.119337	0.533245	0.938246	1	k__Bacteria; p__Firmicutes; c__Clostridia; o__Clostridiales; f__Lachnospiraceae
2b982979f2401a8bc447d7141879e9b2	0.119313	0.533325	0.938246	1	k__Bacteria; p__Firmicutes; c__Clostridia; o__Clostridiales; f__Lachnospiraceae
f738d6eb5441459c12e96023d56dafcf	-0.118011	0.537846	0.938246	1	k__Bacteria; p__Firmicutes; c__Clostridia; o__Clostridiales; f__Lachnospiraceae; g__Coprococcus; s__
2c1dcc76478dfbb19fa59690738202c6	0.118011	0.537846	0.938246	1	k__Bacteria; p__Firmicutes; c__Clostridia; o__Clostridiales; f__Lachnospiraceae; g__[Ruminococcus]; s__gnavus
d6bb5703483ac68992e09ce17683c52f	0.118011	0.537846	0.938246	1	k__Bacteria; p__Firmicutes; c__Clostridia; o__Clostridiales; f__Ruminococcaceae; g__; s__
686d42b9552375c3b61301ae5605e3a2	0.11708	0.541086	0.938246	1	k__Bacteria; p__Firmicutes; c__Clostridia; o__Clostridiales; f__Lachnospiraceae; g__Roseburia; s__
74923f4bbde849e27fc4eda25d757e2a	-0.116417	0.543403	0.938246	1	k__Bacteria; p__Firmicutes; c__Erysipelotrichi; o__Erysipelotrichales; f__Erysipelotrichaceae; g__[Eubacterium]; s__dolichum
7ce470a3f833253f6d667fa6830abe07	0.11353	0.553534	0.938246	1	k__Bacteria; p__Firmicutes; c__Clostridia; o__Clostridiales; f__Lachnospiraceae; g__[Ruminococcus]; s__
8ce931b0c99ad5ed648c25483c1ca492	-0.112533	0.557053	0.938246	1	k__Bacteria; p__Firmicutes; c__Erysipelotrichi; o__Erysipelotrichales; f__Erysipelotrichaceae; g__Clostridium; s__ramosum
d061a99148d649c4eca4836c5f4b5b68	-0.112146	0.558421	0.938246	1	k__Bacteria; p__Firmicutes; c__Erysipelotrichi; o__Erysipelotrichales; f__Erysipelotrichaceae; g__; s__
3f55a8ca784ae7190790023a30cd859c	0.112054	0.558747	0.938246	1	k__Bacteria; p__Bacteroidetes; c__Bacteroidia; o__Bacteroidales; f__Porphyromonadaceae; g__Parabacteroides; s__gordonii
b2ab597a902ff227a5ba76030cd6002e	0.108084	0.572873	0.938246	1	k__Bacteria; p__Firmicutes; c__Clostridia; o__Clostridiales; f__Ruminococcaceae
1ef782a559e3e0a4ab42516e0a2c828f	0.105601	0.581791	0.938246	1	k__Bacteria; p__Firmicutes; c__Clostridia; o__Clostridiales; f__Lachnospiraceae; g__; s__
1527fd8b14037f53b8edb26b111e1f72	0.105526	0.58206	0.938246	1	k__Bacteria; p__Firmicutes; c__Clostridia; o__Clostridiales; f__Lachnospiraceae; g__; s__
919db619ad90cc6b09b31c83d5719da9	0.103906	0.58791	0.938246	1	k__Bacteria; p__Firmicutes; c__Clostridia; o__Clostridiales; f__Ruminococcaceae; g__Oscillospira; s__
f12011ad5219b22b6ca790103333a755	0.103891	0.587963	0.938246	1	k__Bacteria; p__Firmicutes; c__Clostridia; o__Clostridiales; f__Ruminococcaceae; g__Oscillospira; s__
2403a466dd6d1e4f551d80394c2aa994	-0.100403	0.600645	0.938246	1	k__Bacteria; p__Bacteroidetes; c__Bacteroidia; o__Bacteroidales; f__[Paraprevotellaceae]; g__Paraprevotella; s__
6a129e8ae637c96e7bb56223913911f7	0.0965984	0.614606	0.938246	1	k__Bacteria; p__Firmicutes; c__Clostridia; o__Clostridiales; f__Lachnospiraceae; g__Coprococcus; s__
bda6b6e7da7508c68057140e7bd6cd8d	0.094474	0.622458	0.938246	1	k__Bacteria; p__Firmicutes; c__Clostridia; o__Clostridiales; f__Ruminococcaceae; g__Oscillospira; s__
b0645cbec7653c887cb868a248d95874	0.09439	0.622769	0.938246	1	k__Bacteria; p__Firmicutes; c__Clostridia; o__Clostridiales; f__Ruminococcaceae; g__Faecalibacterium; s__prausnitzii
1aab913302590e21a7be28b1494a3320	-0.09073	0.636394	0.938246	1	k__Bacteria; p__Firmicutes; c__Clostridia; o__Clostridiales; f__Ruminococcaceae; g__Oscillospira; s__
bfb7bb16ab570748b3a5d099e9426af1	-0.0881891	0.64592	0.938246	1	k__Bacteria; p__Firmicutes; c__Clostridia; o__Clostridiales; f__Ruminococcaceae; g__; s__
60c57911662a9159dfdd0fc05d975a55	-0.0863414	0.652881	0.938246	1	k__Bacteria; p__Firmicutes; c__Clostridia; o__Clostridiales; f__Ruminococcaceae; g__Gemmiger; s__formicilis
6c4de756c45fa6e7e5adfe196f9f0039	0.0852532	0.656994	0.938246	1	k__Bacteria; p__Firmicutes; c__Clostridia; o__Clostridiales; f__Lachnospiraceae; g__Coprococcus; s__
7b2ff5940de11da4dc3bb208805dff11	0.0852341	0.657067	0.938246	1	k__Bacteria; p__Firmicutes; c__Clostridia; o__Clostridiales; f__Ruminococcaceae; g__Oscillospira; s__
6c7fa77831ae630967a6fbfc8ee47901	-0.0850306	0.657837	0.938246	1	k__Bacteria; p__Firmicutes; c__Clostridia; o__Clostridiales; f__Lachnospiraceae; g__Clostridium; s__clostridioforme
ad7bc2bb6e1ec90a9bc3c8949bce80d6	-0.0844573	0.660009	0.938246	1	k__Bacteria; p__Firmicutes; c__Clostridia; o__Clostridiales; f__Lachnospiraceae; g__[Ruminococcus]; s__gnavus
457d3865cf0a4bc602a07d8d5324388f	0.082824	0.666211	0.938246	1	k__Bacteria; p__Firmicutes; c__Clostridia; o__Clostridiales; f__Lachnospiraceae; g__; s__
1fa555f9a74d47a6ca7a65a347bc885f	0.081544	0.671086	0.938246	1	k__Bacteria; p__Firmicutes; c__Clostridia; o__Clostridiales; f__Ruminococcaceae; g__Oscillospira; s__
86deb5cf8d6f29d383136e0d09863b69	0.08116	0.672551	0.938246	1	k__Bacteria; p__Firmicutes; c__Erysipelotrichi; o__Erysipelotrichales; f__Erysipelotrichaceae; g__Holdemania; s__
10155b2834300619ce0102110a37b057	-0.0811	0.67278	0.938246	1	k__Bacteria; p__Firmicutes; c__Clostridia; o__Clostridiales; f__Lachnospiraceae; g__; s__
fd1f139259c53276619476db0cc81913	0.0809417	0.673385	0.938246	1	k__Bacteria; p__Firmicutes; c__Clostridia; o__Clostridiales; f__Lachnospiraceae; g__Blautia; s__
993ea35e8ad7ff6894e32247dc507e9b	-0.0807419	0.674148	0.938246	1	k__Bacteria; p__Firmicutes; c__Clostridia; o__Clostridiales; f__Lachnospiraceae; g__Blautia; s__producta
4c2189b6b5ced3cb80093414e9449de9	-0.080005	0.676965	0.938246	1	k__Bacteria; p__Firmicutes; c__Clostridia; o__Clostridiales; f__Ruminococcaceae
Sequence Variant ID	-0.0794046	0.679263	0.938246	1	k__Bacteria; p__Firmicutes; c__Clostridia; o__Clostridiales; f__Ruminococcaceae
2a99ec1157a90661db7ff643b82f1914	-0.0771101	0.688072	0.938246	1	k__Bacteria; p__Bacteroidetes; c__Bacteroidia; o__Bacteroidales; f__Bacteroidaceae; g__Bacteroides; s__fragilis
f7686a74ca2d3729eb66305e8a26309b	-0.0769915	0.688528	0.938246	1	k__Bacteria; p__Firmicutes; c__Clostridia; o__Clostridiales; f__Lachnospiraceae; g__Coprococcus; s__
992072d045462445dc239b35300af2cc	0.076726	0.68955	0.938246	1	k__Bacteria; p__Bacteroidetes; c__Bacteroidia; o__Bacteroidales; f__Prevotellaceae; g__Prevotella; s__copri
3233034b11dfc584717d9264882a4fce	-0.0757636	0.69326	0.938246	1	k__Bacteria; p__Firmicutes; c__Clostridia; o__Clostridiales; f__Ruminococcaceae
f9f5f08e8da4cc9740518223846563db	0.0677498	0.724405	0.960494	1	k__Bacteria; p__Bacteroidetes; c__Bacteroidia; o__Bacteroidales; f__Rikenellaceae; g__; s__
de6891b6f7a1f35bd9ccbc058b9e1a77	0.067578	0.725077	0.960494	1	k__Bacteria; p__Firmicutes; c__Clostridia; o__Clostridiales; f__Lachnospiraceae
61795ee8e60f4a0f66080ab812573fb8	-0.0666569	0.728686	0.960494	1	k__Bacteria; p__Firmicutes; c__Clostridia; o__Clostridiales; f__Lachnospiraceae
c1365ec008032ee718dcafaf5ac17adb	-0.0656118	0.732788	0.960494	1	k__Bacteria; p__Bacteroidetes; c__Bacteroidia; o__Bacteroidales; f__Rikenellaceae; g__; s__
4b548f1f6fc22f32237396b7d4ffee6e	-0.0632736	0.74199	0.960494	1	k__Bacteria; p__Firmicutes; c__Clostridia; o__Clostridiales; f__Ruminococcaceae; g__Oscillospira; s__
8a83cfd5eb074b5dbc6118eb03ef915e	0.0628406	0.743698	0.960494	1	k__Bacteria; p__Bacteroidetes; c__Bacteroidia; o__Bacteroidales; f__[Odoribacteraceae]; g__Butyricimonas; s__
2ae8a432208b85a14e86eb821c86ce2b	0.0619914	0.747051	0.960494	1	k__Bacteria; p__Firmicutes; c__Clostridia; o__Clostridiales
1a389bf765c8ff0f92600f684fbe7ad7	-0.0593183	0.757634	0.967192	1	k__Bacteria; p__Firmicutes; c__Clostridia; o__Clostridiales; f__Ruminococcaceae; g__Faecalibacterium; s__prausnitzii
7e17a5137fd9dab8c02617a186088c4d	0.0568854	0.767303	0.96832	1	k__Bacteria; p__Firmicutes; c__Clostridia; o__Clostridiales; f__Ruminococcaceae; g__; s__
39bb3fb5b2257fd2eacca408dc42c5d1	-0.0546477	0.776226	0.96832	1	k__Bacteria; p__Firmicutes; c__Clostridia; o__Clostridiales; f__Lachnospiraceae; g__; s__
ad52a0f6646c574417ce0b13b84acfa9	-0.0521267	0.786311	0.96832	1	k__Bacteria; p__Firmicutes; c__Clostridia; o__Clostridiales; f__Ruminococcaceae; g__Ruminococcus; s__bromii
74ec9fe6ffab4ecff6d5def74298a825	0.0514208	0.789141	0.96832	1	k__Bacteria; p__Firmicutes; c__Clostridia; o__Clostridiales; f__Lachnospiraceae; g__Clostridium
2319f9fecaef59a51537cdcb69cf5615	-0.0489182	0.799195	0.96832	1	k__Bacteria; p__Firmicutes; c__Clostridia; o__Clostridiales; f__Ruminococcaceae
9f4d14b114e7499772a797790d81c1db	0.0472842	0.805776	0.96832	1	k__Bacteria; p__Firmicutes; c__Clostridia; o__Clostridiales; f__Lachnospiraceae; g__Coprococcus; s__catus
9f74473636e6874853d88dfcbcecff49	0.0453713	0.813496	0.96832	1	k__Bacteria; p__Firmicutes; c__Bacilli; o__Lactobacillales; f__Streptococcaceae; g__Lactococcus; s__
ada85ea79666bce780693d3893d349cd	0.0453412	0.813618	0.96832	1	k__Bacteria; p__Firmicutes; c__Clostridia; o__Clostridiales; f__Ruminococcaceae; g__; s__
bad4f7c5ada34a1f813946abcfe5c556	0.0434402	0.821307	0.96832	1	k__Bacteria; p__Firmicutes; c__Clostridia; o__Clostridiales; f__; g__; s__
57e77761c7d4464a3968f059b4a9afcc	0.0428241	0.823803	0.96832	1	k__Bacteria; p__Firmicutes; c__Clostridia; o__Clostridiales; f__Ruminococcaceae; g__; s__
8bb5ff097e0707dca3fe5860af20f4a6	0.0404695	0.833355	0.96832	1	k__Bacteria; p__Bacteroidetes; c__Bacteroidia; o__Bacteroidales; f__Rikenellaceae; g__; s__
79280cea51a6fe8a3432b2f266dd34db	0.0367115	0.848647	0.96832	1	k__Bacteria; p__Firmicutes; c__Clostridia; o__Clostridiales; f__Ruminococcaceae; g__Faecalibacterium; s__prausnitzii
96b08b31f324f113c7b260a50f09860c	-0.0359806	0.851628	0.96832	1	k__Bacteria; p__Bacteroidetes; c__Bacteroidia; o__Bacteroidales; f__[Odoribacteraceae]; g__Butyricimonas; s__
8937656c16c20701c107e715bad86732	-0.0358615	0.852114	0.96832	1	k__Bacteria; p__Firmicutes; c__Clostridia; o__Clostridiales; f__Lachnospiraceae; g__Roseburia; s__faecis
588a23811b3e98af68f4f0fb24a0daa8	-0.0355554	0.853363	0.96832	1	k__Bacteria; p__Firmicutes; c__Clostridia; o__Clostridiales; f__Lachnospiraceae; g__Coprococcus; s__
8f1c11c7b732265cbfc1bb7dbd0241e7	-0.0350684	0.855351	0.96832	1	k__Bacteria; p__Firmicutes; c__Clostridia; o__Clostridiales; f__Lachnospiraceae; g__; s__
599ba6458e91e2527f358f547ea39261	0.0333816	0.862243	0.96832	1	k__Bacteria; p__Firmicutes; c__Clostridia; o__Clostridiales; f__Lachnospiraceae; g__Blautia; s__
7201d53bd647437ec3de879774eba498	0.0328946	0.864234	0.96832	1	k__Bacteria; p__Actinobacteria; c__Coriobacteriia; o__Coriobacteriales; f__Coriobacteriaceae; g__Slackia; s__
5860dac317300b1fe6094e958240cc7f	-0.0328768	0.864307	0.96832	1	k__Bacteria; p__Firmicutes; c__Clostridia; o__Clostridiales; f__Lachnospiraceae; g__Coprococcus; s__
f596fa835cdfdb22d6494b012f61fff2	-0.0315051	0.86992	0.96832	1	k__Bacteria; p__Firmicutes; c__Clostridia; o__Clostridiales; f__Lachnospiraceae; g__Blautia; s__
e2c3ff4f647112723741aa72087f1bfa	-0.0311224	0.871488	0.96832	1	k__Bacteria; p__Actinobacteria; c__Actinobacteria; o__Bifidobacteriales; f__Bifidobacteriaceae; g__Bifidobacterium
a650f349bbdffb95b3624519d1ba72b8	0.0290171	0.880118	0.97191	1	k__Bacteria; p__Firmicutes; c__Bacilli; o__Lactobacillales; f__Streptococcaceae; g__Streptococcus; s__
363c1c39d58bce4fc3218659d0944258	-0.0261613	0.891846	0.978855	1	k__Bacteria; p__Firmicutes; c__Clostridia; o__Clostridiales; f__Lachnospiraceae
c942f59feffce9c3ab527135de234101	-0.0235088	0.902758	0.9846	1	k__Bacteria; p__Firmicutes; c__Clostridia; o__Clostridiales; f__Lachnospiraceae; g__Roseburia; s__inulinivorans
552e00cb506f739acaf08aa5641f9d84	-0.0214484	0.911247	0.9846	1	k__Bacteria; p__Firmicutes; c__Clostridia; o__Clostridiales; f__Lachnospiraceae
59597cd430deea6d8e0908dcd6db7e50	-0.0201516	0.916594	0.9846	1	k__Bacteria; p__Proteobacteria; c__Betaproteobacteria; o__Burkholderiales; f__Alcaligenaceae; g__Sutterella; s__
30207d209491dfb7de83344e77fd6fbd	0.0195047	0.919263	0.9846	1	k__Bacteria; p__Firmicutes; c__Clostridia; o__Clostridiales; f__; g__; s__
eea6b86c0c75e740670ccc50613b1b23	0.0166871	0.930897	0.9846	1	k__Bacteria; p__Firmicutes; c__Clostridia; o__Clostridiales; f__Lachnospiraceae; g__Blautia; s__
2ab8310e1e510f8045c7f4d191fa36be	0.0158454	0.934375	0.9846	1	k__Bacteria; p__Firmicutes; c__Clostridia; o__Clostridiales; f__Lachnospiraceae; g__; s__
904ad13c7b8512200836d5cd9fb09e1b	-0.0156045	0.93537	0.9846	1	k__Bacteria; p__Bacteroidetes; c__Bacteroidia; o__Bacteroidales; f__Rikenellaceae; g__Alistipes; s__indistinctus
d315a0b30c8e21db4cfe89e65c0b2bf1	-0.0141098	0.94155	0.985343	1	k__Bacteria; p__Firmicutes; c__Clostridia; o__Clostridiales; f__; g__; s__
3128e057b1d4f320961e4da677724613	-0.0106228	0.955979	0.99466	1	k__Bacteria; p__Firmicutes; c__Clostridia; o__Clostridiales; f__Lachnospiraceae; g__Clostridium; s__symbiosum
69536042153447ceb692aa53159ce0c2	0.00754034	0.968746	1	1	k__Bacteria; p__Firmicutes; c__Clostridia; o__Clostridiales; f__Lachnospiraceae
8720f9ecd2331ce68e2896df1bf2d977	-0.00646673	0.973194	1	1	k__Bacteria; p__Actinobacteria; c__Coriobacteriia; o__Coriobacteriales; f__Coriobacteriaceae; g__Collinsella; s__aerofaciens
40a6b537d995aeb12b0100e2cb6ad879	-0.00435061	0.981964	1	1	k__Bacteria; p__Firmicutes; c__Clostridia; o__Clostridiales; f__Lachnospiraceae; g__Blautia; s__
b1f2146bef78066448576fceeb6b644b	-0.00233957	0.990301	1	1	k__Bacteria; p__Firmicutes; c__Clostridia; o__Clostridiales; f__Lachnospiraceae; g__[Ruminococcus]; s__
6bbaf2d026d54c61f24b5c5483e56842	0.00219568	0.990897	1	1	k__Bacteria; p__Bacteroidetes; c__Bacteroidia; o__Bacteroidales; f__Porphyromonadaceae; g__Parabacteroides; s__distasonis
34cddd9fe152c24d78924ef25927d67c	nan	nan	1	nan	k__Bacteria; p__Firmicutes; c__Clostridia; o__Clostridiales; f__Lachnospiraceae; g__Clostridium; s__hathewayi
113ce005a880987438bdbe19ee22add8	nan	nan	1	nan	k__Bacteria; p__Firmicutes; c__Bacilli; o__Turicibacterales; f__Turicibacteraceae; g__Turicibacter; s__
