# Supplementary material for: Gut microbiota from high-risk men who have sex with men drive immune activation in gnotobiotic mice and in vitro HIV infection
Source: PLoS Pathog. 2019 Apr 4;15(4):e1007611. doi: 10.1371/journal.ppat.1007611 (PMC6448819; doi:10.1371/journal.ppat.1007611)
Supplement: S6 Table — Sequence variants identified in stool of mouse recipients were correlated with their immune measurements: (1) %CD69+ CD8+ T cells in the ileum, (2) %CD103+ CD8+ T cells in the ileum, (3) %CD103+ CD4+ T cells in the ileum, and (4) %CD69+ CD4+ T cells in the colon. Spearman correlations with each immune measurement were performed for all sequence variants. pval_fdr = FDR corrected p-values, pval_bon = Bonferroni corrected p-values. Correlates with pval<0.05 are highlighted. (XLSX) [file ppat.1007611.s015.xlsx]

## Sheet: (1) 16S vs ileum_CD8_CD69
Spearman correlations between 16S sequence variant relative abundance in mice and frequencies of CD69+ CD8+ T cells in mouse ileums
Sequence Variant ID	Test stat.	pval	pval_fdr	pval_bon	taxonomy
9f74473636e6874853d88dfcbcecff49	-0.384199	0.0011961	0.175457	0.215298	k__Bacteria; p__Firmicutes; c__Bacilli; o__Lactobacillales; f__Streptococcaceae; g__Lactococcus; s__
39bb3fb5b2257fd2eacca408dc42c5d1	-0.368967	0.00194953	0.175457	0.350915	k__Bacteria; p__Firmicutes; c__Clostridia; o__Clostridiales; f__Lachnospiraceae; g__; s__
217185aee687740c4fa3cc0aa17ee4ff	0.350206	0.00343982	0.206389	0.619168	k__Bacteria; p__Firmicutes; c__Erysipelotrichi; o__Erysipelotrichales; f__Erysipelotrichaceae; g__Catenibacterium; s__
1e6fb78e2244ca940f9fc31d88d711dc	0.32345	0.00727553	0.327399	1	k__Bacteria; p__Firmicutes; c__Clostridia; o__Clostridiales; f__[Mogibacteriaceae]; g__Mogibacterium; s__
c162a4f3943238810eba8a25f0563cca	0.307327	0.0110622	0.333095	1	k__Bacteria; p__Bacteroidetes; c__Bacteroidia; o__Bacteroidales; f__Bacteroidaceae; g__Bacteroides
ada85ea79666bce780693d3893d349cd	-0.297307	0.0141866	0.333095	1	k__Bacteria; p__Firmicutes; c__Clostridia; o__Clostridiales; f__Ruminococcaceae; g__; s__
d061a99148d649c4eca4836c5f4b5b68	-0.296485	0.0144736	0.333095	1	k__Bacteria; p__Firmicutes; c__Erysipelotrichi; o__Erysipelotrichales; f__Erysipelotrichaceae; g__; s__
0f6200a5b77099113b52eea9a8645181	0.287124	0.0181064	0.333095	1	k__Bacteria; p__Firmicutes; c__Erysipelotrichi; o__Erysipelotrichales; f__Erysipelotrichaceae; g__[Eubacterium]; s__biforme
95c5af385d373db8539f91a1a3b334a8	-0.28464	0.0191913	0.333095	1	k__Bacteria; p__Firmicutes; c__Clostridia; o__Clostridiales; f__Ruminococcaceae; g__; s__
fea3411c847e6627afb5e78b88e2e9af	-0.284274	0.0193558	0.333095	1	k__Bacteria; p__Firmicutes; c__Clostridia; o__Clostridiales; f__Lachnospiraceae; g__[Ruminococcus]; s__torques
0b05a2e48cdc5f9e766bb0f4c209d4b4	-0.282103	0.0203558	0.333095	1	k__Bacteria; p__Firmicutes; c__Clostridia; o__Clostridiales; f__Ruminococcaceae; g__Oscillospira; s__
539ca948741b9a713eb781d4281b23fc	-0.265087	0.029812	0.44718	1	k__Bacteria; p__Firmicutes; c__Clostridia; o__Clostridiales; f__Ruminococcaceae; g__Anaerotruncus; s__
2ab8310e1e510f8045c7f4d191fa36be	-0.2599	0.0333361	0.447427	1	k__Bacteria; p__Firmicutes; c__Clostridia; o__Clostridiales; f__Lachnospiraceae; g__; s__
1a389bf765c8ff0f92600f684fbe7ad7	-0.257879	0.0347999	0.447427	1	k__Bacteria; p__Firmicutes; c__Clostridia; o__Clostridiales; f__Ruminococcaceae; g__Faecalibacterium; s__prausnitzii
cc968157f7691aab95df444e8cd103e2	-0.252182	0.0392144	0.470573	1	k__Bacteria; p__Firmicutes; c__Clostridia; o__Clostridiales; f__Clostridiaceae; g__Clostridium; s__
b0645cbec7653c887cb868a248d95874	-0.246032	0.0444865	0.496291	1	k__Bacteria; p__Firmicutes; c__Clostridia; o__Clostridiales; f__Ruminococcaceae; g__Faecalibacterium; s__prausnitzii
61795ee8e60f4a0f66080ab812573fb8	-0.243444	0.0468719	0.496291	1	k__Bacteria; p__Firmicutes; c__Clostridia; o__Clostridiales; f__Lachnospiraceae
363c1c39d58bce4fc3218659d0944258	0.228325	0.062974	0.544661	1	k__Bacteria; p__Firmicutes; c__Clostridia; o__Clostridiales; f__Lachnospiraceae
e5a43b018c81cedd19e9a5354d32d469	0.219185	0.0746843	0.544661	1	k__Bacteria; p__Bacteroidetes; c__Bacteroidia; o__Bacteroidales; f__Bacteroidaceae; g__Bacteroides; s__
436497b0e3edb384200f5b9b82883182	-0.21588	0.0793196	0.544661	1	k__Bacteria; p__Firmicutes; c__Clostridia; o__Clostridiales; f__Ruminococcaceae; g__; s__
6c4de756c45fa6e7e5adfe196f9f0039	-0.212532	0.0842447	0.544661	1	k__Bacteria; p__Firmicutes; c__Clostridia; o__Clostridiales; f__Lachnospiraceae; g__Coprococcus; s__
bda6b6e7da7508c68057140e7bd6cd8d	0.209804	0.0884314	0.544661	1	k__Bacteria; p__Firmicutes; c__Clostridia; o__Clostridiales; f__Ruminococcaceae; g__Oscillospira; s__
b153e0852342c0738da791930625716f	0.209358	0.0891318	0.544661	1	k__Bacteria; p__Firmicutes; c__Erysipelotrichi; o__Erysipelotrichales; f__Erysipelotrichaceae; g__[Eubacterium]; s__biforme
bad4f7c5ada34a1f813946abcfe5c556	0.208936	0.0897973	0.544661	1	k__Bacteria; p__Firmicutes; c__Clostridia; o__Clostridiales; f__; g__; s__
51a63d18809e04591820c7e3f3acf0b4	-0.207989	0.0913054	0.544661	1	k__Bacteria; p__Firmicutes; c__Clostridia; o__Clostridiales; f__Ruminococcaceae; g__; s__
74923f4bbde849e27fc4eda25d757e2a	-0.207741	0.0917049	0.544661	1	k__Bacteria; p__Firmicutes; c__Erysipelotrichi; o__Erysipelotrichales; f__Erysipelotrichaceae; g__[Eubacterium]; s__dolichum
1aab913302590e21a7be28b1494a3320	-0.207685	0.091794	0.544661	1	k__Bacteria; p__Firmicutes; c__Clostridia; o__Clostridiales; f__Ruminococcaceae; g__Oscillospira; s__
059c8f8bb468064b134ea6d3661761ea	-0.205078	0.0960685	0.544661	1	k__Bacteria; p__Firmicutes; c__Clostridia; o__Clostridiales; f__Lachnospiraceae; g__Lachnospira; s__
2a13ecb6c618ddf8154298c69336dd8e	-0.205018	0.0961677	0.544661	1	k__Bacteria; p__Firmicutes; c__Erysipelotrichi; o__Erysipelotrichales; f__Erysipelotrichaceae; g__Clostridium; s__spiroforme
60c57911662a9159dfdd0fc05d975a55	0.201904	0.101477	0.544661	1	k__Bacteria; p__Firmicutes; c__Clostridia; o__Clostridiales; f__Ruminococcaceae; g__Gemmiger; s__formicilis
ad7bc2bb6e1ec90a9bc3c8949bce80d6	-0.200893	0.103248	0.544661	1	k__Bacteria; p__Firmicutes; c__Clostridia; o__Clostridiales; f__Lachnospiraceae; g__[Ruminococcus]; s__gnavus
8a9f7499cdb85b8efa497bb56256cb43	0.198447	0.107633	0.544661	1	k__Bacteria; p__Firmicutes; c__Clostridia; o__Clostridiales; f__Lachnospiraceae
3e93fd55a231bb99b67a666bad8446a8	-0.197899	0.108634	0.544661	1	k__Bacteria; p__Firmicutes; c__Clostridia; o__Clostridiales; f__Ruminococcaceae; g__Ruminococcus; s__
f738d6eb5441459c12e96023d56dafcf	-0.197178	0.109963	0.544661	1	k__Bacteria; p__Firmicutes; c__Clostridia; o__Clostridiales; f__Lachnospiraceae; g__Coprococcus; s__
bd0f4e14387ee1ac7e5fe586cadbbed4	-0.196899	0.110482	0.544661	1	k__Bacteria; p__Firmicutes; c__Clostridia; o__Clostridiales; f__Christensenellaceae; g__; s__
b2ab597a902ff227a5ba76030cd6002e	-0.195995	0.112171	0.544661	1	k__Bacteria; p__Firmicutes; c__Clostridia; o__Clostridiales; f__Ruminococcaceae
f9f5f08e8da4cc9740518223846563db	-0.195304	0.113476	0.544661	1	k__Bacteria; p__Bacteroidetes; c__Bacteroidia; o__Bacteroidales; f__Rikenellaceae; g__; s__
4b548f1f6fc22f32237396b7d4ffee6e	-0.194512	0.114984	0.544661	1	k__Bacteria; p__Firmicutes; c__Clostridia; o__Clostridiales; f__Ruminococcaceae; g__Oscillospira; s__
138daeaeee1211d2a3d8502b8fe23b2a	0.189086	0.125741	0.557654	1	k__Bacteria; p__Bacteroidetes; c__Bacteroidia; o__Bacteroidales; f__S24-7; g__; s__
86deb5cf8d6f29d383136e0d09863b69	-0.185164	0.133978	0.557654	1	k__Bacteria; p__Firmicutes; c__Erysipelotrichi; o__Erysipelotrichales; f__Erysipelotrichaceae; g__Holdemania; s__
25def15fb42bed6855ede4893d27a21d	0.185006	0.134318	0.557654	1	k__Bacteria; p__Verrucomicrobia; c__Verrucomicrobiae; o__Verrucomicrobiales; f__Verrucomicrobiaceae; g__Akkermansia; s__muciniphila
686d42b9552375c3b61301ae5605e3a2	-0.184434	0.135555	0.557654	1	k__Bacteria; p__Firmicutes; c__Clostridia; o__Clostridiales; f__Lachnospiraceae; g__Roseburia; s__
919db619ad90cc6b09b31c83d5719da9	-0.184005	0.136488	0.557654	1	k__Bacteria; p__Firmicutes; c__Clostridia; o__Clostridiales; f__Ruminococcaceae; g__Oscillospira; s__
3b092a59cd0e2d57483420cc994ec49c	-0.182882	0.138953	0.557654	1	k__Bacteria; p__Firmicutes; c__Clostridia; o__Clostridiales; f__Clostridiaceae; g__Clostridium; s__celatum
0189d0173c07f11e7586ff20eb33f5ba	-0.182196	0.140474	0.557654	1	k__Bacteria; p__Firmicutes; c__Erysipelotrichi; o__Erysipelotrichales; f__Erysipelotrichaceae; g__; s__
7e17a5137fd9dab8c02617a186088c4d	-0.181287	0.142511	0.557654	1	k__Bacteria; p__Firmicutes; c__Clostridia; o__Clostridiales; f__Ruminococcaceae; g__; s__
04c8be5a3a6ba2d70446812e99318905	0.176908	0.152627	0.568058	1	k__Bacteria; p__Bacteroidetes; c__Bacteroidia; o__Bacteroidales; f__Bacteroidaceae; g__Bacteroides
72d6ddeb60679dd2e2844fe039e1a760	0.176227	0.154247	0.568058	1	k__Bacteria; p__Proteobacteria; c__Deltaproteobacteria; o__Desulfovibrionales; f__Desulfovibrionaceae; g__; s__
9099a7f671b923c7b07c12508f17270a	-0.173868	0.159956	0.568058	1	k__Bacteria; p__Firmicutes; c__Clostridia; o__Clostridiales; f__Ruminococcaceae; g__Ruminococcus; s__
d315a0b30c8e21db4cfe89e65c0b2bf1	-0.173829	0.160051	0.568058	1	k__Bacteria; p__Firmicutes; c__Clostridia; o__Clostridiales; f__; g__; s__
eea6b86c0c75e740670ccc50613b1b23	0.173464	0.16095	0.568058	1	k__Bacteria; p__Firmicutes; c__Clostridia; o__Clostridiales; f__Lachnospiraceae; g__Blautia; s__
4311a44a7d56ce4086afad3e75bedd6e	-0.168617	0.173215	0.595075	1	k__Bacteria; p__Firmicutes; c__Clostridia; o__Clostridiales; f__Ruminococcaceae
fd1f139259c53276619476db0cc81913	-0.16785	0.175217	0.595075	1	k__Bacteria; p__Firmicutes; c__Clostridia; o__Clostridiales; f__Lachnospiraceae; g__Blautia; s__
7201d53bd647437ec3de879774eba498	0.166113	0.179812	0.597632	1	k__Bacteria; p__Actinobacteria; c__Coriobacteriia; o__Coriobacteriales; f__Coriobacteriaceae; g__Slackia; s__
46d8ab5615f60d7b522f3590976668be	-0.163448	0.187029	0.597632	1	k__Bacteria; p__Firmicutes; c__Clostridia; o__Clostridiales; f__; g__; s__
113ce005a880987438bdbe19ee22add8	0.163083	0.188033	0.597632	1	k__Bacteria; p__Firmicutes; c__Bacilli; o__Turicibacterales; f__Turicibacteraceae; g__Turicibacter; s__
0d3b942348cade7e1c41ac52df03e63e	0.162643	0.18925	0.597632	1	k__Bacteria; p__Firmicutes; c__Clostridia; o__Clostridiales; f__Veillonellaceae; g__Dialister; s__
a167e4d4418792dcaba877443ed0e66d	-0.158167	0.201939	0.619172	1	k__Bacteria; p__Bacteroidetes; c__Bacteroidia; o__Bacteroidales; f__[Odoribacteraceae]; g__Butyricimonas; s__
9f4d14b114e7499772a797790d81c1db	-0.157818	0.202951	0.619172	1	k__Bacteria; p__Firmicutes; c__Clostridia; o__Clostridiales; f__Lachnospiraceae; g__Coprococcus; s__catus
41239266f2952a56a313fc4798f28a1c	0.154775	0.211947	0.632168	1	k__Bacteria; p__Firmicutes; c__Clostridia; o__Clostridiales; f__; g__; s__
ea3433f2c148c6fae4cc2e9ae197f5b8	0.15386	0.214706	0.632168	1	k__Bacteria; p__Firmicutes; c__Clostridia; o__Clostridiales; f__Peptostreptococcaceae
59196a586276f0be745d0e334fc071c6	0.15286	0.217747	0.632168	1	k__Bacteria; p__Firmicutes; c__Clostridia; o__Clostridiales; f__Lachnospiraceae; g__Blautia; s__
40c85a458df8d5a935122ba778d4f334	-0.150307	0.225652	0.640078	1	k__Bacteria; p__Bacteroidetes; c__Bacteroidia; o__Bacteroidales; f__Bacteroidaceae; g__Bacteroides; s__
6a17479edbe461431433bddb084f731e	-0.149693	0.227583	0.640078	1	k__Bacteria; p__Proteobacteria; c__Betaproteobacteria; o__Burkholderiales; f__Alcaligenaceae; g__Sutterella; s__
c82032c40c98975f71892e4be561c87a	-0.14834	0.231875	0.642115	1	k__Bacteria; p__Firmicutes; c__Clostridia; o__Clostridiales; f__Ruminococcaceae; g__Oscillospira; s__
7b2ff5940de11da4dc3bb208805dff11	-0.145505	0.241051	0.657411	1	k__Bacteria; p__Firmicutes; c__Clostridia; o__Clostridiales; f__Ruminococcaceae; g__Oscillospira; s__
4be97abf1ab678a8322783fab899c3a4	0.143227	0.248604	0.667891	1	k__Bacteria; p__Firmicutes; c__Clostridia; o__Clostridiales; f__Ruminococcaceae; g__Anaerofilum; s__
59597cd430deea6d8e0908dcd6db7e50	0.139027	0.262941	0.69602	1	k__Bacteria; p__Proteobacteria; c__Betaproteobacteria; o__Burkholderiales; f__Alcaligenaceae; g__Sutterella; s__
c4f9ef34bd2919511069f409c25de6f1	0.133994	0.280838	0.712497	1	k__Bacteria; p__Bacteroidetes; c__Bacteroidia; o__Bacteroidales; f__Bacteroidaceae; g__Bacteroides; s__
82c890da8759fa9477cd991a1f214b3c	-0.133676	0.281997	0.712497	1	k__Bacteria; p__Firmicutes; c__Clostridia; o__Clostridiales; f__Ruminococcaceae; g__Oscillospira; s__
3f1ed51e954b35a8108c12dd882b696b	-0.133181	0.283803	0.712497	1	k__Bacteria; p__Firmicutes; c__Clostridia; o__Clostridiales; f__Ruminococcaceae; g__Oscillospira; s__
8720f9ecd2331ce68e2896df1bf2d977	-0.132339	0.286895	0.712497	1	k__Bacteria; p__Actinobacteria; c__Coriobacteriia; o__Coriobacteriales; f__Coriobacteriaceae; g__Collinsella; s__aerofaciens
6a129e8ae637c96e7bb56223913911f7	-0.131003	0.291847	0.712497	1	k__Bacteria; p__Firmicutes; c__Clostridia; o__Clostridiales; f__Lachnospiraceae; g__Coprococcus; s__
2ae8a432208b85a14e86eb821c86ce2b	0.130716	0.292915	0.712497	1	k__Bacteria; p__Firmicutes; c__Clostridia; o__Clostridiales
c1365ec008032ee718dcafaf5ac17adb	-0.129328	0.29813	0.715512	1	k__Bacteria; p__Bacteroidetes; c__Bacteroidia; o__Bacteroidales; f__Rikenellaceae; g__; s__
96b08b31f324f113c7b260a50f09860c	0.127396	0.305486	0.72352	1	k__Bacteria; p__Bacteroidetes; c__Bacteroidia; o__Bacteroidales; f__[Odoribacteraceae]; g__Butyricimonas; s__
10cd502b01abafc87e2ecbad86389286	0.124897	0.315174	0.728655	1	k__Bacteria; p__Firmicutes; c__Clostridia; o__Clostridiales; f__Lachnospiraceae; g__; s__
f596fa835cdfdb22d6494b012f61fff2	-0.12475	0.31575	0.728655	1	k__Bacteria; p__Firmicutes; c__Clostridia; o__Clostridiales; f__Lachnospiraceae; g__Blautia; s__
0f92fcc184a951ff8b0914467ad2f8f9	0.122587	0.324304	0.731581	1	k__Bacteria; p__Proteobacteria; c__Deltaproteobacteria; o__Desulfovibrionales; f__Desulfovibrionaceae; g__Bilophila; s__
e2c3ff4f647112723741aa72087f1bfa	-0.122267	0.325581	0.731581	1	k__Bacteria; p__Actinobacteria; c__Actinobacteria; o__Bifidobacteriales; f__Bifidobacteriaceae; g__Bifidobacterium
a6099802840e60febef8e896967b7747	-0.121362	0.329211	0.731581	1	k__Bacteria; p__Firmicutes; c__Clostridia; o__Clostridiales; f__[Mogibacteriaceae]; g__; s__
ea2b0e4a93c24c6c3661cbe347f93b74	-0.113904	0.360084	0.782805	1	k__Bacteria; p__Bacteroidetes; c__Bacteroidia; o__Bacteroidales; f__Bacteroidaceae; g__Bacteroides; s__uniformis
2c1dcc76478dfbb19fa59690738202c6	-0.112795	0.36482	0.782805	1	k__Bacteria; p__Firmicutes; c__Clostridia; o__Clostridiales; f__Lachnospiraceae; g__[Ruminococcus]; s__gnavus
4c2189b6b5ced3cb80093414e9449de9	-0.111886	0.368732	0.782805	1	k__Bacteria; p__Firmicutes; c__Clostridia; o__Clostridiales; f__Ruminococcaceae
993ea35e8ad7ff6894e32247dc507e9b	-0.109444	0.379364	0.782805	1	k__Bacteria; p__Firmicutes; c__Clostridia; o__Clostridiales; f__Lachnospiraceae; g__Blautia; s__producta
6bbaf2d026d54c61f24b5c5483e56842	0.10925	0.380213	0.782805	1	k__Bacteria; p__Bacteroidetes; c__Bacteroidia; o__Bacteroidales; f__Porphyromonadaceae; g__Parabacteroides; s__distasonis
ac5402de1ddf427ab8d2b0a8a0a44f19	0.107614	0.387444	0.782805	1	k__Bacteria; p__Bacteroidetes; c__Bacteroidia; o__Bacteroidales; f__Bacteroidaceae; g__Bacteroides; s__
959d48a11e3b26c9268f0bd1dae6ec40	0.105588	0.396513	0.782805	1	k__Bacteria; p__Firmicutes; c__Clostridia; o__Clostridiales; f__Lachnospiraceae; g__Blautia; s__obeum
c942f59feffce9c3ab527135de234101	-0.103373	0.406567	0.782805	1	k__Bacteria; p__Firmicutes; c__Clostridia; o__Clostridiales; f__Lachnospiraceae; g__Roseburia; s__inulinivorans
0c70bdd5631104dd3d818561c9166f6c	-0.10305	0.408045	0.782805	1	k__Bacteria; p__Firmicutes; c__Clostridia; o__Clostridiales; f__Lachnospiraceae; g__Clostridium; s__lavalense
d05c86b5bfc092d8677507fb1eae8d66	-0.102801	0.409188	0.782805	1	k__Bacteria; p__Firmicutes; c__Clostridia; o__Clostridiales; f__Ruminococcaceae; g__Ruminococcus; s__
f12011ad5219b22b6ca790103333a755	-0.102786	0.409255	0.782805	1	k__Bacteria; p__Firmicutes; c__Clostridia; o__Clostridiales; f__Ruminococcaceae; g__Oscillospira; s__
03569e3fd843f501355f7853b0ec9361	0.101029	0.417364	0.782805	1	k__Bacteria; p__Proteobacteria; c__Betaproteobacteria; o__Burkholderiales; f__Alcaligenaceae; g__Sutterella; s__
8f1c11c7b732265cbfc1bb7dbd0241e7	-0.100382	0.420377	0.782805	1	k__Bacteria; p__Firmicutes; c__Clostridia; o__Clostridiales; f__Lachnospiraceae; g__; s__
de6891b6f7a1f35bd9ccbc058b9e1a77	0.100171	0.421359	0.782805	1	k__Bacteria; p__Firmicutes; c__Clostridia; o__Clostridiales; f__Lachnospiraceae
f10155af1849a17996f302d71b32398c	0.0994445	0.424758	0.782805	1	k__Bacteria; p__Firmicutes; c__Clostridia; o__Clostridiales; f__Lachnospiraceae
10155b2834300619ce0102110a37b057	-0.0986264	0.428603	0.782805	1	k__Bacteria; p__Firmicutes; c__Clostridia; o__Clostridiales; f__Lachnospiraceae; g__; s__
0681937d15d01090c93f3fb99998d90c	0.098163	0.43079	0.782805	1	k__Bacteria; p__Proteobacteria; c__Deltaproteobacteria; o__Desulfovibrionales; f__Desulfovibrionaceae; g__Desulfovibrio; s__
3233034b11dfc584717d9264882a4fce	-0.0980286	0.431425	0.782805	1	k__Bacteria; p__Firmicutes; c__Clostridia; o__Clostridiales; f__Ruminococcaceae
a678fc12f8ade13c2f9c76d3d5c1cea0	0.0963569	0.439372	0.782805	1	k__Bacteria; p__Firmicutes; c__Clostridia; o__Clostridiales; f__Veillonellaceae; g__Phascolarctobacterium; s__
f7686a74ca2d3729eb66305e8a26309b	0.0962011	0.440117	0.782805	1	k__Bacteria; p__Firmicutes; c__Clostridia; o__Clostridiales; f__Lachnospiraceae; g__Coprococcus; s__
1527fd8b14037f53b8edb26b111e1f72	-0.0954765	0.44359	0.782805	1	k__Bacteria; p__Firmicutes; c__Clostridia; o__Clostridiales; f__Lachnospiraceae; g__; s__
457d3865cf0a4bc602a07d8d5324388f	-0.0910299	0.465231	0.813025	1	k__Bacteria; p__Firmicutes; c__Clostridia; o__Clostridiales; f__Lachnospiraceae; g__; s__
69536042153447ceb692aa53159ce0c2	0.0891114	0.474741	0.814168	1	k__Bacteria; p__Firmicutes; c__Clostridia; o__Clostridiales; f__Lachnospiraceae
92f000f936d3f349c5e7719a5edc5078	-0.0886135	0.477225	0.814168	1	k__Bacteria; p__Firmicutes; c__Clostridia; o__Clostridiales; f__Lachnospiraceae; g__; s__
599ba6458e91e2527f358f547ea39261	0.088168	0.479455	0.814168	1	k__Bacteria; p__Firmicutes; c__Clostridia; o__Clostridiales; f__Lachnospiraceae; g__Blautia; s__
447b9d6a5c17543a456c597e65b37139	0.086093	0.489909	0.824146	1	k__Bacteria; p__Firmicutes; c__Clostridia; o__Clostridiales; f__Lachnospiraceae; g__Coprococcus; s__
90c2b51afe404951ec89bd52c7ae1f58	0.0846865	0.497063	0.824889	1	k__Bacteria; p__Firmicutes; c__Clostridia; o__Clostridiales; f__Lachnospiraceae; g__Dorea; s__
a24dae6b87885a55d81df1ea6d1abaf5	0.0842065	0.499516	0.824889	1	k__Bacteria; p__Firmicutes; c__Clostridia; o__Clostridiales; f__Lachnospiraceae; g__; s__
c5b4c6b372dbc13b6a7f2d466fc7335f	0.0824363	0.508618	0.828281	1	k__Bacteria; p__Firmicutes; c__Clostridia; o__Clostridiales; f__Lachnospiraceae
588a23811b3e98af68f4f0fb24a0daa8	-0.0820196	0.510773	0.828281	1	k__Bacteria; p__Firmicutes; c__Clostridia; o__Clostridiales; f__Lachnospiraceae; g__Coprococcus; s__
7ce470a3f833253f6d667fa6830abe07	0.0799617	0.521482	0.838096	1	k__Bacteria; p__Firmicutes; c__Clostridia; o__Clostridiales; f__Lachnospiraceae; g__[Ruminococcus]; s__
32382a0f5831da5faee464d011b5616c	0.0772746	0.535632	0.850567	1	k__Bacteria; p__Firmicutes; c__Clostridia; o__Clostridiales; f__Lachnospiraceae; g__Lachnobacterium; s__
5860dac317300b1fe6094e958240cc7f	-0.076698	0.538693	0.850567	1	k__Bacteria; p__Firmicutes; c__Clostridia; o__Clostridiales; f__Lachnospiraceae; g__Coprococcus; s__
89aabf43d24dd5bd0fd0f5aca189d341	0.0719921	0.563983	0.873422	1	k__Bacteria; p__Firmicutes; c__Clostridia; o__Clostridiales; f__Lachnospiraceae; g__Dorea; s__formicigenerans
4c731267e801c2afe253b5cbb58bdd24	0.0719279	0.564332	0.873422	1	k__Bacteria; p__Firmicutes; c__Clostridia; o__Clostridiales; f__Lachnospiraceae; g__Dorea; s__
34cddd9fe152c24d78924ef25927d67c	-0.0705837	0.571659	0.873422	1	k__Bacteria; p__Firmicutes; c__Clostridia; o__Clostridiales; f__Lachnospiraceae; g__Clostridium; s__hathewayi
3d766867c97f511431bf97e059d6498f	-0.0688664	0.581082	0.873422	1	k__Bacteria; p__Bacteroidetes; c__Bacteroidia; o__Bacteroidales; f__Porphyromonadaceae; g__Parabacteroides; s__
1ef782a559e3e0a4ab42516e0a2c828f	-0.0687827	0.581543	0.873422	1	k__Bacteria; p__Firmicutes; c__Clostridia; o__Clostridiales; f__Lachnospiraceae; g__; s__
2b982979f2401a8bc447d7141879e9b2	-0.0683574	0.583889	0.873422	1	k__Bacteria; p__Firmicutes; c__Clostridia; o__Clostridiales; f__Lachnospiraceae
d6bb5703483ac68992e09ce17683c52f	-0.0672305	0.590124	0.873422	1	k__Bacteria; p__Firmicutes; c__Clostridia; o__Clostridiales; f__Ruminococcaceae; g__; s__
f45b62ab6ec22fb20364a7e05088158f	-0.0667119	0.593003	0.873422	1	k__Bacteria; p__Firmicutes; c__Clostridia; o__Clostridiales; f__Lachnospiraceae
b1f2146bef78066448576fceeb6b644b	-0.0660228	0.596839	0.873422	1	k__Bacteria; p__Firmicutes; c__Clostridia; o__Clostridiales; f__Lachnospiraceae; g__[Ruminococcus]; s__
552e00cb506f739acaf08aa5641f9d84	-0.0651273	0.601839	0.873638	1	k__Bacteria; p__Firmicutes; c__Clostridia; o__Clostridiales; f__Lachnospiraceae
a3607a88a8ed64e24a374847b23e404f	0.0624494	0.616902	0.888339	1	k__Bacteria; p__Firmicutes; c__Clostridia; o__Clostridiales; f__Ruminococcaceae; g__Ruminococcus; s__
8bb5ff097e0707dca3fe5860af20f4a6	-0.0606028	0.627381	0.896258	1	k__Bacteria; p__Bacteroidetes; c__Bacteroidia; o__Bacteroidales; f__Rikenellaceae; g__; s__
992072d045462445dc239b35300af2cc	-0.0582436	0.640874	0.900403	1	k__Bacteria; p__Bacteroidetes; c__Bacteroidia; o__Bacteroidales; f__Prevotellaceae; g__Prevotella; s__copri
77ad88eed91eef009bf64f101c96baa6	-0.0565745	0.650491	0.900403	1	k__Bacteria; p__Firmicutes; c__Clostridia; o__Clostridiales; f__Lachnospiraceae; g__Roseburia; s__
370829fece3190f1a8efccf50b7d0921	-0.0561653	0.652858	0.900403	1	k__Bacteria; p__Firmicutes; c__Clostridia; o__Clostridiales; f__Ruminococcaceae; g__Oscillospira; s__
04195686f2b70585790ec75320de0d6f	0.0553631	0.657507	0.900403	1	k__Bacteria; p__Proteobacteria; c__Gammaproteobacteria; o__Enterobacteriales; f__Enterobacteriaceae
904ad13c7b8512200836d5cd9fb09e1b	-0.0550801	0.65915	0.900403	1	k__Bacteria; p__Bacteroidetes; c__Bacteroidia; o__Bacteroidales; f__Rikenellaceae; g__Alistipes; s__indistinctus
2fad39e365933a7f925040cb3c2a5ef8	-0.0544235	0.662968	0.900403	1	k__Bacteria; p__Actinobacteria; c__Coriobacteriia; o__Coriobacteriales; f__Coriobacteriaceae; g__; s__
7c82a2ef7685c5c6dc3080f56033cee9	0.0540237	0.665297	0.900403	1	k__Bacteria; p__Proteobacteria; c__Betaproteobacteria; o__Burkholderiales; f__Oxalobacteraceae; g__Oxalobacter; s__formigenes
2403a466dd6d1e4f551d80394c2aa994	-0.0508432	0.683937	0.907166	1	k__Bacteria; p__Bacteroidetes; c__Bacteroidia; o__Bacteroidales; f__[Paraprevotellaceae]; g__Paraprevotella; s__
0cc2420a6a4698f8bf664d50b17d26b4	0.0506676	0.684971	0.907166	1	k__Bacteria; p__Bacteroidetes; c__Bacteroidia; o__Bacteroidales; f__Rikenellaceae; g__Alistipes; s__onderdonkii
4faf0d1e462b85e630eaa40b17d8d744	0.0505926	0.685414	0.907166	1	k__Bacteria; p__Firmicutes; c__Clostridia; o__Clostridiales; f__; g__; s__
8ce931b0c99ad5ed648c25483c1ca492	0.047483	0.703834	0.924746	1	k__Bacteria; p__Firmicutes; c__Erysipelotrichi; o__Erysipelotrichales; f__Erysipelotrichaceae; g__Clostridium; s__ramosum
180b74e94caf35fac5e1f0f4b7ad9d9f	0.0465569	0.709353	0.925243	1	k__Bacteria; p__Bacteroidetes; c__Bacteroidia; o__Bacteroidales; f__[Odoribacteraceae]; g__Odoribacter; s__
8937656c16c20701c107e715bad86732	0.0438937	0.725307	0.934232	1	k__Bacteria; p__Firmicutes; c__Clostridia; o__Clostridiales; f__Lachnospiraceae; g__Roseburia; s__faecis
fdb1c35a8dab336d65ed22d796e71e4b	-0.0436746	0.726625	0.934232	1	k__Bacteria; p__Actinobacteria; c__Coriobacteriia; o__Coriobacteriales; f__Coriobacteriaceae; g__; s__
010f0ac2691bc0be12d0633d4b5d2cc4	-0.0403787	0.74654	0.953029	1	k__Bacteria; p__Firmicutes; c__Clostridia; o__Clostridiales; f__Ruminococcaceae; g__Faecalibacterium; s__prausnitzii
74ec9fe6ffab4ecff6d5def74298a825	0.0384882	0.758039	0.958573	1	k__Bacteria; p__Firmicutes; c__Clostridia; o__Clostridiales; f__Lachnospiraceae; g__Clostridium
1fa555f9a74d47a6ca7a65a347bc885f	-0.0372042	0.765878	0.958573	1	k__Bacteria; p__Firmicutes; c__Clostridia; o__Clostridiales; f__Ruminococcaceae; g__Oscillospira; s__
a66dd8d31584930c2b0f811f572dddcf	-0.0358508	0.774166	0.958573	1	k__Bacteria; p__Bacteroidetes; c__Bacteroidia; o__Bacteroidales; f__Porphyromonadaceae; g__Parabacteroides; s__distasonis
40a6b537d995aeb12b0100e2cb6ad879	-0.0353655	0.777145	0.958573	1	k__Bacteria; p__Firmicutes; c__Clostridia; o__Clostridiales; f__Lachnospiraceae; g__Blautia; s__
32a21601ca89d1f2629c1a9fc2de4359	0.0352805	0.777666	0.958573	1	k__Bacteria; p__Bacteroidetes; c__Bacteroidia; o__Bacteroidales; f__[Paraprevotellaceae]; g__Paraprevotella; s__
b955f67a541a149dd3b179dc62d37a72	-0.0339461	0.785873	0.958573	1	k__Bacteria; p__Firmicutes; c__Clostridia; o__Clostridiales; f__[Mogibacteriaceae]; g__; s__
149e7d5e484d157f2ac6140a2111618e	-0.0324546	0.795074	0.958573	1	k__Bacteria; p__Firmicutes; c__Clostridia; o__Clostridiales; f__Ruminococcaceae; g__Faecalibacterium; s__prausnitzii
ad52a0f6646c574417ce0b13b84acfa9	-0.0304653	0.807387	0.958573	1	k__Bacteria; p__Firmicutes; c__Clostridia; o__Clostridiales; f__Ruminococcaceae; g__Ruminococcus; s__bromii
2319f9fecaef59a51537cdcb69cf5615	-0.0303652	0.808008	0.958573	1	k__Bacteria; p__Firmicutes; c__Clostridia; o__Clostridiales; f__Ruminococcaceae
ba88d4e4e6a24ecc2a5aab6bdfbb77f5	-0.0300638	0.809878	0.958573	1	k__Bacteria; p__Firmicutes; c__Clostridia; o__Clostridiales; f__Ruminococcaceae; g__Oscillospira; s__
8a261f382a739bbc5f9494b2c64c2744	0.0292391	0.815001	0.958573	1	k__Bacteria; p__Firmicutes; c__Clostridia; o__Clostridiales; f__Lachnospiraceae; g__Coprococcus; s__
340a5698fe78713b785c3bcce89df73b	-0.0291084	0.815813	0.958573	1	k__Bacteria; p__Bacteroidetes; c__Bacteroidia; o__Bacteroidales; f__Rikenellaceae; g__; s__
1ad289cd8f44e109fd95de0382c5b252	-0.0281152	0.821994	0.958573	1	k__Bacteria; p__Firmicutes; c__Clostridia; o__Clostridiales; f__Lachnospiraceae; g__Clostridium; s__hathewayi
e82ab12c51a893c6d7938a16632199a8	0.0261178	0.834456	0.958573	1	k__Bacteria; p__Firmicutes; c__Clostridia; o__Clostridiales; f__Lachnospiraceae
ee02d6d3506da57909d5e603709a295f	0.0257708	0.836625	0.958573	1	k__Bacteria; p__Firmicutes; c__Clostridia; o__Clostridiales; f__Lachnospiraceae; g__; s__
6c7fa77831ae630967a6fbfc8ee47901	-0.025151	0.840503	0.958573	1	k__Bacteria; p__Firmicutes; c__Clostridia; o__Clostridiales; f__Lachnospiraceae; g__Clostridium; s__clostridioforme
bfb7bb16ab570748b3a5d099e9426af1	0.0250054	0.841414	0.958573	1	k__Bacteria; p__Firmicutes; c__Clostridia; o__Clostridiales; f__Ruminococcaceae; g__; s__
79280cea51a6fe8a3432b2f266dd34db	0.022432	0.857556	0.970818	1	k__Bacteria; p__Firmicutes; c__Clostridia; o__Clostridiales; f__Ruminococcaceae; g__Faecalibacterium; s__prausnitzii
48d9883fd871b82d9bbc89cb0447be8c	-0.0174503	0.888963	0.999429	1	k__Bacteria; p__Firmicutes; c__Clostridia; o__Clostridiales; f__Lachnospiraceae; g__Clostridium; s__aldenense
251429848560a80abcb96640ceb102db	0.0165933	0.894384	0.999429	1	k__Bacteria; p__Firmicutes; c__Clostridia; o__Clostridiales; f__Lachnospiraceae; g__; s__
9dc78fd8f2f7cb10e190e77af61c7ecd	-0.0142812	0.909034	0.999429	1	k__Bacteria; p__Firmicutes; c__Clostridia; o__Clostridiales; f__Lachnospiraceae
57e77761c7d4464a3968f059b4a9afcc	-0.012837	0.9182	0.999429	1	k__Bacteria; p__Firmicutes; c__Clostridia; o__Clostridiales; f__Ruminococcaceae; g__; s__
d39f37b814ebd81091a949f8bd9d1710	0.0118373	0.924551	0.999429	1	k__Bacteria; p__Bacteroidetes; c__Bacteroidia; o__Bacteroidales; f__Bacteroidaceae; g__Bacteroides; s__caccae
be17b29b03ed02bed133932284568d16	0.010691	0.931839	0.999429	1	k__Bacteria; p__Firmicutes; c__Clostridia; o__Clostridiales; f__Ruminococcaceae
ca9dec36ad0aa5a1473144ddcb74951d	0.0106214	0.932282	0.999429	1	k__Bacteria; p__Firmicutes; c__Clostridia; o__Clostridiales; f__Ruminococcaceae
cae14798faeabb8e1b8840e712839921	-0.0106045	0.93239	0.999429	1	k__Bacteria; p__Bacteroidetes; c__Bacteroidia; o__Bacteroidales; f__Rikenellaceae; g__Alistipes; s__finegoldii
e6a34eb113dba66df0b8bbec907a8f5d	-0.0105398	0.932801	0.999429	1	k__Bacteria; p__Bacteroidetes; c__Bacteroidia; o__Bacteroidales; f__Rikenellaceae; g__Alistipes; s__putredinis
7ebc04cb539befd9f2e7faa131628c66	-0.00741364	0.952705	1	1	k__Bacteria; p__Firmicutes; c__Clostridia; o__Clostridiales; f__[Mogibacteriaceae]; g__; s__
30207d209491dfb7de83344e77fd6fbd	0.0057461	0.963335	1	1	k__Bacteria; p__Firmicutes; c__Clostridia; o__Clostridiales; f__; g__; s__
877f27b47c85f6b2d3cf8a6aa86def40	-0.00570697	0.963584	1	1	k__Bacteria; p__Firmicutes; c__Clostridia; o__Clostridiales; f__Lachnospiraceae; g__; s__
c5af8314e36eaed98fc88f181f539e8f	-0.00552378	0.964752	1	1	k__Bacteria; p__Firmicutes; c__Clostridia; o__Clostridiales; f__Lachnospiraceae; g__Blautia
458157e555a80f9ba01d9da37ef787eb	-0.00490757	0.968682	1	1	k__Bacteria; p__Firmicutes; c__Clostridia; o__Clostridiales; f__Ruminococcaceae; g__Oscillospira; s__
2a99ec1157a90661db7ff643b82f1914	-0.00470322	0.969986	1	1	k__Bacteria; p__Bacteroidetes; c__Bacteroidia; o__Bacteroidales; f__Bacteroidaceae; g__Bacteroides; s__fragilis
8a83cfd5eb074b5dbc6118eb03ef915e	0.00421584	0.973095	1	1	k__Bacteria; p__Bacteroidetes; c__Bacteroidia; o__Bacteroidales; f__[Odoribacteraceae]; g__Butyricimonas; s__
3128e057b1d4f320961e4da677724613	-0.00144626	0.990769	1	1	k__Bacteria; p__Firmicutes; c__Clostridia; o__Clostridiales; f__Lachnospiraceae; g__Clostridium; s__symbiosum
3f55a8ca784ae7190790023a30cd859c	0.000322652	0.99794	1	1	k__Bacteria; p__Bacteroidetes; c__Bacteroidia; o__Bacteroidales; f__Porphyromonadaceae; g__Parabacteroides; s__gordonii
a650f349bbdffb95b3624519d1ba72b8	nan	nan	1	nan	k__Bacteria; p__Firmicutes; c__Bacilli; o__Lactobacillales; f__Streptococcaceae; g__Streptococcus; s__
23e5edb47f5a9a45adc62dc95d595ce6	nan	nan	1	nan	k__Bacteria; p__Bacteroidetes; c__Bacteroidia; o__Bacteroidales; f__Prevotellaceae; g__Prevotella; s__copri
1986030e3c5cd5df6d869054bc96e536	nan	nan	1	nan	k__Bacteria; p__Proteobacteria; c__Gammaproteobacteria; o__Pasteurellales; f__Pasteurellaceae; g__Haemophilus; s__parainfluenzae

## Sheet: (2) 16S vs ileum_CD8_CD103
Spearman correlations between 16S sequence variant relative abundance in mice and frequencies of CD103+ CD8+ T cells in mouse ileums
Sequence Variant ID	Test stat.	pval	pval_fdr	pval_bon	taxonomy
9f74473636e6874853d88dfcbcecff49	-0.601621	2.61449e-08	4.70609e-06	4.70609e-06	k__Bacteria; p__Firmicutes; c__Bacilli; o__Lactobacillales; f__Streptococcaceae; g__Lactococcus; s__
39bb3fb5b2257fd2eacca408dc42c5d1	-0.382385	0.00126945	0.11425	0.2285	k__Bacteria; p__Firmicutes; c__Clostridia; o__Clostridiales; f__Lachnospiraceae; g__; s__
0b05a2e48cdc5f9e766bb0f4c209d4b4	-0.363825	0.00228614	0.137169	0.411506	k__Bacteria; p__Firmicutes; c__Clostridia; o__Clostridiales; f__Ruminococcaceae; g__Oscillospira; s__
cc968157f7691aab95df444e8cd103e2	-0.348345	0.00363205	0.163442	0.653769	k__Bacteria; p__Firmicutes; c__Clostridia; o__Clostridiales; f__Clostridiaceae; g__Clostridium; s__
1a389bf765c8ff0f92600f684fbe7ad7	-0.329953	0.00610285	0.219702	1	k__Bacteria; p__Firmicutes; c__Clostridia; o__Clostridiales; f__Ruminococcaceae; g__Faecalibacterium; s__prausnitzii
1e6fb78e2244ca940f9fc31d88d711dc	0.318235	0.00835309	0.250593	1	k__Bacteria; p__Firmicutes; c__Clostridia; o__Clostridiales; f__[Mogibacteriaceae]; g__Mogibacterium; s__
95c5af385d373db8539f91a1a3b334a8	-0.305371	0.0116208	0.298821	1	k__Bacteria; p__Firmicutes; c__Clostridia; o__Clostridiales; f__Ruminococcaceae; g__; s__
217185aee687740c4fa3cc0aa17ee4ff	0.296072	0.0146195	0.308442	1	k__Bacteria; p__Firmicutes; c__Erysipelotrichi; o__Erysipelotrichales; f__Erysipelotrichaceae; g__Catenibacterium; s__
0f6200a5b77099113b52eea9a8645181	0.290338	0.0167804	0.308442	1	k__Bacteria; p__Firmicutes; c__Erysipelotrichi; o__Erysipelotrichales; f__Erysipelotrichaceae; g__[Eubacterium]; s__biforme
51a63d18809e04591820c7e3f3acf0b4	-0.289457	0.0171357	0.308442	1	k__Bacteria; p__Firmicutes; c__Clostridia; o__Clostridiales; f__Ruminococcaceae; g__; s__
bd0f4e14387ee1ac7e5fe586cadbbed4	-0.27743	0.0226571	0.334762	1	k__Bacteria; p__Firmicutes; c__Clostridia; o__Clostridiales; f__Christensenellaceae; g__; s__
c82032c40c98975f71892e4be561c87a	-0.273842	0.0245696	0.334762	1	k__Bacteria; p__Firmicutes; c__Clostridia; o__Clostridiales; f__Ruminococcaceae; g__Oscillospira; s__
b2ab597a902ff227a5ba76030cd6002e	-0.265158	0.0297662	0.334762	1	k__Bacteria; p__Firmicutes; c__Clostridia; o__Clostridiales; f__Ruminococcaceae
1aab913302590e21a7be28b1494a3320	-0.262113	0.0317926	0.334762	1	k__Bacteria; p__Firmicutes; c__Clostridia; o__Clostridiales; f__Ruminococcaceae; g__Oscillospira; s__
72d6ddeb60679dd2e2844fe039e1a760	0.256663	0.0357058	0.334762	1	k__Bacteria; p__Proteobacteria; c__Deltaproteobacteria; o__Desulfovibrionales; f__Desulfovibrionaceae; g__; s__
539ca948741b9a713eb781d4281b23fc	-0.25663	0.0357307	0.334762	1	k__Bacteria; p__Firmicutes; c__Clostridia; o__Clostridiales; f__Ruminococcaceae; g__Anaerotruncus; s__
b0645cbec7653c887cb868a248d95874	-0.255064	0.0369263	0.334762	1	k__Bacteria; p__Firmicutes; c__Clostridia; o__Clostridiales; f__Ruminococcaceae; g__Faecalibacterium; s__prausnitzii
d061a99148d649c4eca4836c5f4b5b68	-0.254821	0.0371153	0.334762	1	k__Bacteria; p__Firmicutes; c__Erysipelotrichi; o__Erysipelotrichales; f__Erysipelotrichaceae; g__; s__
2ae8a432208b85a14e86eb821c86ce2b	0.253566	0.0381012	0.334762	1	k__Bacteria; p__Firmicutes; c__Clostridia; o__Clostridiales
fea3411c847e6627afb5e78b88e2e9af	-0.25188	0.0394606	0.334762	1	k__Bacteria; p__Firmicutes; c__Clostridia; o__Clostridiales; f__Lachnospiraceae; g__[Ruminococcus]; s__torques
0189d0173c07f11e7586ff20eb33f5ba	-0.249363	0.0415635	0.334762	1	k__Bacteria; p__Firmicutes; c__Erysipelotrichi; o__Erysipelotrichales; f__Erysipelotrichaceae; g__; s__
2a13ecb6c618ddf8154298c69336dd8e	-0.249086	0.0418002	0.334762	1	k__Bacteria; p__Firmicutes; c__Erysipelotrichi; o__Erysipelotrichales; f__Erysipelotrichaceae; g__Clostridium; s__spiroforme
c162a4f3943238810eba8a25f0563cca	0.247959	0.0427751	0.334762	1	k__Bacteria; p__Bacteroidetes; c__Bacteroidia; o__Bacteroidales; f__Bacteroidaceae; g__Bacteroides
3e93fd55a231bb99b67a666bad8446a8	-0.2403	0.0499092	0.363082	1	k__Bacteria; p__Firmicutes; c__Clostridia; o__Clostridiales; f__Ruminococcaceae; g__Ruminococcus; s__
61795ee8e60f4a0f66080ab812573fb8	-0.238742	0.0514726	0.363082	1	k__Bacteria; p__Firmicutes; c__Clostridia; o__Clostridiales; f__Lachnospiraceae
ad7bc2bb6e1ec90a9bc3c8949bce80d6	-0.237195	0.0530638	0.363082	1	k__Bacteria; p__Firmicutes; c__Clostridia; o__Clostridiales; f__Lachnospiraceae; g__[Ruminococcus]; s__gnavus
46d8ab5615f60d7b522f3590976668be	-0.234846	0.0555567	0.363082	1	k__Bacteria; p__Firmicutes; c__Clostridia; o__Clostridiales; f__; g__; s__
60c57911662a9159dfdd0fc05d975a55	0.233998	0.0564794	0.363082	1	k__Bacteria; p__Firmicutes; c__Clostridia; o__Clostridiales; f__Ruminococcaceae; g__Gemmiger; s__formicilis
7201d53bd647437ec3de879774eba498	0.228484	0.0627841	0.389694	1	k__Bacteria; p__Actinobacteria; c__Coriobacteriia; o__Coriobacteriales; f__Coriobacteriaceae; g__Slackia; s__
436497b0e3edb384200f5b9b82883182	-0.219275	0.0745616	0.447369	1	k__Bacteria; p__Firmicutes; c__Clostridia; o__Clostridiales; f__Ruminococcaceae; g__; s__
bda6b6e7da7508c68057140e7bd6cd8d	0.213029	0.0834986	0.484831	1	k__Bacteria; p__Firmicutes; c__Clostridia; o__Clostridiales; f__Ruminococcaceae; g__Oscillospira; s__
86deb5cf8d6f29d383136e0d09863b69	-0.210541	0.0872841	0.488846	1	k__Bacteria; p__Firmicutes; c__Erysipelotrichi; o__Erysipelotrichales; f__Erysipelotrichaceae; g__Holdemania; s__
4b548f1f6fc22f32237396b7d4ffee6e	-0.209047	0.0896218	0.488846	1	k__Bacteria; p__Firmicutes; c__Clostridia; o__Clostridiales; f__Ruminococcaceae; g__Oscillospira; s__
c4f9ef34bd2919511069f409c25de6f1	0.206811	0.0932098	0.493464	1	k__Bacteria; p__Bacteroidetes; c__Bacteroidia; o__Bacteroidales; f__Bacteroidaceae; g__Bacteroides; s__
138daeaeee1211d2a3d8502b8fe23b2a	0.197825	0.108771	0.524648	1	k__Bacteria; p__Bacteroidetes; c__Bacteroidia; o__Bacteroidales; f__S24-7; g__; s__
82c890da8759fa9477cd991a1f214b3c	-0.197109	0.11009	0.524648	1	k__Bacteria; p__Firmicutes; c__Clostridia; o__Clostridiales; f__Ruminococcaceae; g__Oscillospira; s__
b153e0852342c0738da791930625716f	0.196856	0.11056	0.524648	1	k__Bacteria; p__Firmicutes; c__Erysipelotrichi; o__Erysipelotrichales; f__Erysipelotrichaceae; g__[Eubacterium]; s__biforme
3233034b11dfc584717d9264882a4fce	-0.196749	0.110759	0.524648	1	k__Bacteria; p__Firmicutes; c__Clostridia; o__Clostridiales; f__Ruminococcaceae
74923f4bbde849e27fc4eda25d757e2a	-0.19266	0.118574	0.525215	1	k__Bacteria; p__Firmicutes; c__Erysipelotrichi; o__Erysipelotrichales; f__Erysipelotrichaceae; g__[Eubacterium]; s__dolichum
919db619ad90cc6b09b31c83d5719da9	-0.191009	0.121845	0.525215	1	k__Bacteria; p__Firmicutes; c__Clostridia; o__Clostridiales; f__Ruminococcaceae; g__Oscillospira; s__
f12011ad5219b22b6ca790103333a755	-0.190969	0.121926	0.525215	1	k__Bacteria; p__Firmicutes; c__Clostridia; o__Clostridiales; f__Ruminococcaceae; g__Oscillospira; s__
59597cd430deea6d8e0908dcd6db7e50	0.187277	0.129492	0.525215	1	k__Bacteria; p__Proteobacteria; c__Betaproteobacteria; o__Burkholderiales; f__Alcaligenaceae; g__Sutterella; s__
6a129e8ae637c96e7bb56223913911f7	-0.185728	0.132768	0.525215	1	k__Bacteria; p__Firmicutes; c__Clostridia; o__Clostridiales; f__Lachnospiraceae; g__Coprococcus; s__
f738d6eb5441459c12e96023d56dafcf	-0.184587	0.135224	0.525215	1	k__Bacteria; p__Firmicutes; c__Clostridia; o__Clostridiales; f__Lachnospiraceae; g__Coprococcus; s__
363c1c39d58bce4fc3218659d0944258	0.184193	0.136077	0.525215	1	k__Bacteria; p__Firmicutes; c__Clostridia; o__Clostridiales; f__Lachnospiraceae
a678fc12f8ade13c2f9c76d3d5c1cea0	0.184149	0.136175	0.525215	1	k__Bacteria; p__Firmicutes; c__Clostridia; o__Clostridiales; f__Veillonellaceae; g__Phascolarctobacterium; s__
96b08b31f324f113c7b260a50f09860c	0.183707	0.137139	0.525215	1	k__Bacteria; p__Bacteroidetes; c__Bacteroidia; o__Bacteroidales; f__[Odoribacteraceae]; g__Butyricimonas; s__
3f1ed51e954b35a8108c12dd882b696b	-0.182005	0.140901	0.528377	1	k__Bacteria; p__Firmicutes; c__Clostridia; o__Clostridiales; f__Ruminococcaceae; g__Oscillospira; s__
fd1f139259c53276619476db0cc81913	-0.179636	0.146265	0.529475	1	k__Bacteria; p__Firmicutes; c__Clostridia; o__Clostridiales; f__Lachnospiraceae; g__Blautia; s__
4be97abf1ab678a8322783fab899c3a4	0.178603	0.14865	0.529475	1	k__Bacteria; p__Firmicutes; c__Clostridia; o__Clostridiales; f__Ruminococcaceae; g__Anaerofilum; s__
7e17a5137fd9dab8c02617a186088c4d	-0.177345	0.151596	0.529475	1	k__Bacteria; p__Firmicutes; c__Clostridia; o__Clostridiales; f__Ruminococcaceae; g__; s__
40c85a458df8d5a935122ba778d4f334	-0.175156	0.15682	0.529475	1	k__Bacteria; p__Bacteroidetes; c__Bacteroidia; o__Bacteroidales; f__Bacteroidaceae; g__Bacteroides; s__
ac5402de1ddf427ab8d2b0a8a0a44f19	0.174077	0.159444	0.529475	1	k__Bacteria; p__Bacteroidetes; c__Bacteroidia; o__Bacteroidales; f__Bacteroidaceae; g__Bacteroides; s__
6c4de756c45fa6e7e5adfe196f9f0039	-0.171524	0.165781	0.529475	1	k__Bacteria; p__Firmicutes; c__Clostridia; o__Clostridiales; f__Lachnospiraceae; g__Coprococcus; s__
b1f2146bef78066448576fceeb6b644b	0.17065	0.167991	0.529475	1	k__Bacteria; p__Firmicutes; c__Clostridia; o__Clostridiales; f__Lachnospiraceae; g__[Ruminococcus]; s__
2ab8310e1e510f8045c7f4d191fa36be	-0.169673	0.170488	0.529475	1	k__Bacteria; p__Firmicutes; c__Clostridia; o__Clostridiales; f__Lachnospiraceae; g__; s__
3b092a59cd0e2d57483420cc994ec49c	-0.168763	0.172838	0.529475	1	k__Bacteria; p__Firmicutes; c__Clostridia; o__Clostridiales; f__Clostridiaceae; g__Clostridium; s__celatum
0681937d15d01090c93f3fb99998d90c	0.167886	0.175124	0.529475	1	k__Bacteria; p__Proteobacteria; c__Deltaproteobacteria; o__Desulfovibrionales; f__Desulfovibrionaceae; g__Desulfovibrio; s__
9dc78fd8f2f7cb10e190e77af61c7ecd	0.167856	0.175202	0.529475	1	k__Bacteria; p__Firmicutes; c__Clostridia; o__Clostridiales; f__Lachnospiraceae
e5a43b018c81cedd19e9a5354d32d469	0.167365	0.176492	0.529475	1	k__Bacteria; p__Bacteroidetes; c__Bacteroidia; o__Bacteroidales; f__Bacteroidaceae; g__Bacteroides; s__
8a83cfd5eb074b5dbc6118eb03ef915e	0.164294	0.184715	0.536508	1	k__Bacteria; p__Bacteroidetes; c__Bacteroidia; o__Bacteroidales; f__[Odoribacteraceae]; g__Butyricimonas; s__
059c8f8bb468064b134ea6d3661761ea	-0.164264	0.184797	0.536508	1	k__Bacteria; p__Firmicutes; c__Clostridia; o__Clostridiales; f__Lachnospiraceae; g__Lachnospira; s__
447b9d6a5c17543a456c597e65b37139	0.163118	0.187937	0.536962	1	k__Bacteria; p__Firmicutes; c__Clostridia; o__Clostridiales; f__Lachnospiraceae; g__Coprococcus; s__
8f1c11c7b732265cbfc1bb7dbd0241e7	-0.159397	0.198393	0.553848	1	k__Bacteria; p__Firmicutes; c__Clostridia; o__Clostridiales; f__Lachnospiraceae; g__; s__
9099a7f671b923c7b07c12508f17270a	-0.158446	0.20113	0.553848	1	k__Bacteria; p__Firmicutes; c__Clostridia; o__Clostridiales; f__Ruminococcaceae; g__Ruminococcus; s__
149e7d5e484d157f2ac6140a2111618e	-0.157775	0.203078	0.553848	1	k__Bacteria; p__Firmicutes; c__Clostridia; o__Clostridiales; f__Ruminococcaceae; g__Faecalibacterium; s__prausnitzii
10155b2834300619ce0102110a37b057	-0.154291	0.213401	0.567202	1	k__Bacteria; p__Firmicutes; c__Clostridia; o__Clostridiales; f__Lachnospiraceae; g__; s__
10cd502b01abafc87e2ecbad86389286	0.153518	0.215743	0.567202	1	k__Bacteria; p__Firmicutes; c__Clostridia; o__Clostridiales; f__Lachnospiraceae; g__; s__
f10155af1849a17996f302d71b32398c	0.152257	0.219595	0.567202	1	k__Bacteria; p__Firmicutes; c__Clostridia; o__Clostridiales; f__Lachnospiraceae
993ea35e8ad7ff6894e32247dc507e9b	-0.151938	0.220579	0.567202	1	k__Bacteria; p__Firmicutes; c__Clostridia; o__Clostridiales; f__Lachnospiraceae; g__Blautia; s__producta
8937656c16c20701c107e715bad86732	0.148788	0.230446	0.584231	1	k__Bacteria; p__Firmicutes; c__Clostridia; o__Clostridiales; f__Lachnospiraceae; g__Roseburia; s__faecis
e2c3ff4f647112723741aa72087f1bfa	-0.147005	0.236165	0.586761	1	k__Bacteria; p__Actinobacteria; c__Actinobacteria; o__Bifidobacteriales; f__Bifidobacteriaceae; g__Bifidobacterium
04c8be5a3a6ba2d70446812e99318905	0.145927	0.239672	0.586761	1	k__Bacteria; p__Bacteroidetes; c__Bacteroidia; o__Bacteroidales; f__Bacteroidaceae; g__Bacteroides
8a9f7499cdb85b8efa497bb56256cb43	0.145453	0.241224	0.586761	1	k__Bacteria; p__Firmicutes; c__Clostridia; o__Clostridiales; f__Lachnospiraceae
f596fa835cdfdb22d6494b012f61fff2	-0.142402	0.251378	0.603308	1	k__Bacteria; p__Firmicutes; c__Clostridia; o__Clostridiales; f__Lachnospiraceae; g__Blautia; s__
9f4d14b114e7499772a797790d81c1db	-0.14042	0.258125	0.608658	1	k__Bacteria; p__Firmicutes; c__Clostridia; o__Clostridiales; f__Lachnospiraceae; g__Coprococcus; s__catus
32a21601ca89d1f2629c1a9fc2de4359	0.139769	0.26037	0.608658	1	k__Bacteria; p__Bacteroidetes; c__Bacteroidia; o__Bacteroidales; f__[Paraprevotellaceae]; g__Paraprevotella; s__
8ce931b0c99ad5ed648c25483c1ca492	0.136734	0.270998	0.612572	1	k__Bacteria; p__Firmicutes; c__Erysipelotrichi; o__Erysipelotrichales; f__Erysipelotrichaceae; g__Clostridium; s__ramosum
d6bb5703483ac68992e09ce17683c52f	-0.134441	0.279218	0.612572	1	k__Bacteria; p__Firmicutes; c__Clostridia; o__Clostridiales; f__Ruminococcaceae; g__; s__
4c2189b6b5ced3cb80093414e9449de9	-0.133652	0.282083	0.612572	1	k__Bacteria; p__Firmicutes; c__Clostridia; o__Clostridiales; f__Ruminococcaceae
f45b62ab6ec22fb20364a7e05088158f	-0.132942	0.28468	0.612572	1	k__Bacteria; p__Firmicutes; c__Clostridia; o__Clostridiales; f__Lachnospiraceae
113ce005a880987438bdbe19ee22add8	0.132702	0.285558	0.612572	1	k__Bacteria; p__Firmicutes; c__Bacilli; o__Turicibacterales; f__Turicibacteraceae; g__Turicibacter; s__
a167e4d4418792dcaba877443ed0e66d	-0.132301	0.287034	0.612572	1	k__Bacteria; p__Bacteroidetes; c__Bacteroidia; o__Bacteroidales; f__[Odoribacteraceae]; g__Butyricimonas; s__
6a17479edbe461431433bddb084f731e	-0.131874	0.288611	0.612572	1	k__Bacteria; p__Proteobacteria; c__Betaproteobacteria; o__Burkholderiales; f__Alcaligenaceae; g__Sutterella; s__
0d3b942348cade7e1c41ac52df03e63e	0.131442	0.290212	0.612572	1	k__Bacteria; p__Firmicutes; c__Clostridia; o__Clostridiales; f__Veillonellaceae; g__Dialister; s__
77ad88eed91eef009bf64f101c96baa6	-0.13074	0.292825	0.612572	1	k__Bacteria; p__Firmicutes; c__Clostridia; o__Clostridiales; f__Lachnospiraceae; g__Roseburia; s__
0f92fcc184a951ff8b0914467ad2f8f9	0.129462	0.297626	0.612572	1	k__Bacteria; p__Proteobacteria; c__Deltaproteobacteria; o__Desulfovibrionales; f__Desulfovibrionaceae; g__Bilophila; s__
686d42b9552375c3b61301ae5605e3a2	-0.128971	0.29948	0.612572	1	k__Bacteria; p__Firmicutes; c__Clostridia; o__Clostridiales; f__Lachnospiraceae; g__Roseburia; s__
ea2b0e4a93c24c6c3661cbe347f93b74	-0.127368	0.305597	0.618061	1	k__Bacteria; p__Bacteroidetes; c__Bacteroidia; o__Bacteroidales; f__Bacteroidaceae; g__Bacteroides; s__uniformis
457d3865cf0a4bc602a07d8d5324388f	-0.125203	0.313978	0.627957	1	k__Bacteria; p__Firmicutes; c__Clostridia; o__Clostridiales; f__Lachnospiraceae; g__; s__
3128e057b1d4f320961e4da677724613	-0.12328	0.321549	0.633675	1	k__Bacteria; p__Firmicutes; c__Clostridia; o__Clostridiales; f__Lachnospiraceae; g__Clostridium; s__symbiosum
d315a0b30c8e21db4cfe89e65c0b2bf1	-0.121918	0.326977	0.633675	1	k__Bacteria; p__Firmicutes; c__Clostridia; o__Clostridiales; f__; g__; s__
41239266f2952a56a313fc4798f28a1c	0.121621	0.328167	0.633675	1	k__Bacteria; p__Firmicutes; c__Clostridia; o__Clostridiales; f__; g__; s__
1527fd8b14037f53b8edb26b111e1f72	-0.120938	0.330919	0.633675	1	k__Bacteria; p__Firmicutes; c__Clostridia; o__Clostridiales; f__Lachnospiraceae; g__; s__
bad4f7c5ada34a1f813946abcfe5c556	0.120038	0.334568	0.633919	1	k__Bacteria; p__Firmicutes; c__Clostridia; o__Clostridiales; f__; g__; s__
7b2ff5940de11da4dc3bb208805dff11	-0.115761	0.352238	0.655179	1	k__Bacteria; p__Firmicutes; c__Clostridia; o__Clostridiales; f__Ruminococcaceae; g__Oscillospira; s__
904ad13c7b8512200836d5cd9fb09e1b	-0.115315	0.354111	0.655179	1	k__Bacteria; p__Bacteroidetes; c__Bacteroidia; o__Bacteroidales; f__Rikenellaceae; g__Alistipes; s__indistinctus
0c70bdd5631104dd3d818561c9166f6c	-0.1147	0.356708	0.655179	1	k__Bacteria; p__Firmicutes; c__Clostridia; o__Clostridiales; f__Lachnospiraceae; g__Clostridium; s__lavalense
d05c86b5bfc092d8677507fb1eae8d66	-0.113042	0.363761	0.655318	1	k__Bacteria; p__Firmicutes; c__Clostridia; o__Clostridiales; f__Ruminococcaceae; g__Ruminococcus; s__
eea6b86c0c75e740670ccc50613b1b23	0.112971	0.364065	0.655318	1	k__Bacteria; p__Firmicutes; c__Clostridia; o__Clostridiales; f__Lachnospiraceae; g__Blautia; s__
b955f67a541a149dd3b179dc62d37a72	-0.111171	0.371825	0.662658	1	k__Bacteria; p__Firmicutes; c__Clostridia; o__Clostridiales; f__[Mogibacteriaceae]; g__; s__
7c82a2ef7685c5c6dc3080f56033cee9	0.108801	0.382193	0.674457	1	k__Bacteria; p__Proteobacteria; c__Betaproteobacteria; o__Burkholderiales; f__Oxalobacteraceae; g__Oxalobacter; s__formigenes
370829fece3190f1a8efccf50b7d0921	-0.106175	0.393872	0.68832	1	k__Bacteria; p__Firmicutes; c__Clostridia; o__Clostridiales; f__Ruminococcaceae; g__Oscillospira; s__
6bbaf2d026d54c61f24b5c5483e56842	0.104457	0.401627	0.695124	1	k__Bacteria; p__Bacteroidetes; c__Bacteroidia; o__Bacteroidales; f__Porphyromonadaceae; g__Parabacteroides; s__distasonis
8bb5ff097e0707dca3fe5860af20f4a6	-0.101322	0.416008	0.697627	1	k__Bacteria; p__Bacteroidetes; c__Bacteroidia; o__Bacteroidales; f__Rikenellaceae; g__; s__
d39f37b814ebd81091a949f8bd9d1710	0.101073	0.417163	0.697627	1	k__Bacteria; p__Bacteroidetes; c__Bacteroidia; o__Bacteroidales; f__Bacteroidaceae; g__Bacteroides; s__caccae
ada85ea79666bce780693d3893d349cd	-0.10048	0.419918	0.697627	1	k__Bacteria; p__Firmicutes; c__Clostridia; o__Clostridiales; f__Ruminococcaceae; g__; s__
3f55a8ca784ae7190790023a30cd859c	0.100382	0.420377	0.697627	1	k__Bacteria; p__Bacteroidetes; c__Bacteroidia; o__Bacteroidales; f__Porphyromonadaceae; g__Parabacteroides; s__gordonii
59196a586276f0be745d0e334fc071c6	0.0992864	0.425499	0.697627	1	k__Bacteria; p__Firmicutes; c__Clostridia; o__Clostridiales; f__Lachnospiraceae; g__Blautia; s__
599ba6458e91e2527f358f547ea39261	0.09911	0.426328	0.697627	1	k__Bacteria; p__Firmicutes; c__Clostridia; o__Clostridiales; f__Lachnospiraceae; g__Blautia; s__
588a23811b3e98af68f4f0fb24a0daa8	-0.097958	0.431759	0.70015	1	k__Bacteria; p__Firmicutes; c__Clostridia; o__Clostridiales; f__Lachnospiraceae; g__Coprococcus; s__
7ce470a3f833253f6d667fa6830abe07	0.096895	0.436805	0.702008	1	k__Bacteria; p__Firmicutes; c__Clostridia; o__Clostridiales; f__Lachnospiraceae; g__[Ruminococcus]; s__
34cddd9fe152c24d78924ef25927d67c	-0.0928771	0.456172	0.726646	1	k__Bacteria; p__Firmicutes; c__Clostridia; o__Clostridiales; f__Lachnospiraceae; g__Clostridium; s__hathewayi
f9f5f08e8da4cc9740518223846563db	-0.0893407	0.473599	0.741897	1	k__Bacteria; p__Bacteroidetes; c__Bacteroidia; o__Bacteroidales; f__Rikenellaceae; g__; s__
32382a0f5831da5faee464d011b5616c	0.0881527	0.479531	0.741897	1	k__Bacteria; p__Firmicutes; c__Clostridia; o__Clostridiales; f__Lachnospiraceae; g__Lachnobacterium; s__
1ad289cd8f44e109fd95de0382c5b252	-0.0876442	0.482082	0.741897	1	k__Bacteria; p__Firmicutes; c__Clostridia; o__Clostridiales; f__Lachnospiraceae; g__Clostridium; s__hathewayi
f7686a74ca2d3729eb66305e8a26309b	0.0872315	0.484158	0.741897	1	k__Bacteria; p__Firmicutes; c__Clostridia; o__Clostridiales; f__Lachnospiraceae; g__Coprococcus; s__
03569e3fd843f501355f7853b0ec9361	0.0859651	0.490557	0.741897	1	k__Bacteria; p__Proteobacteria; c__Betaproteobacteria; o__Burkholderiales; f__Alcaligenaceae; g__Sutterella; s__
180b74e94caf35fac5e1f0f4b7ad9d9f	0.0854267	0.493291	0.741897	1	k__Bacteria; p__Bacteroidetes; c__Bacteroidia; o__Bacteroidales; f__[Odoribacteraceae]; g__Odoribacter; s__
5860dac317300b1fe6094e958240cc7f	-0.0844475	0.498284	0.741897	1	k__Bacteria; p__Firmicutes; c__Clostridia; o__Clostridiales; f__Lachnospiraceae; g__Coprococcus; s__
57e77761c7d4464a3968f059b4a9afcc	0.0843622	0.49872	0.741897	1	k__Bacteria; p__Firmicutes; c__Clostridia; o__Clostridiales; f__Ruminococcaceae; g__; s__
458157e555a80f9ba01d9da37ef787eb	0.0790078	0.526484	0.775142	1	k__Bacteria; p__Firmicutes; c__Clostridia; o__Clostridiales; f__Ruminococcaceae; g__Oscillospira; s__
be17b29b03ed02bed133932284568d16	-0.0779559	0.532027	0.775142	1	k__Bacteria; p__Firmicutes; c__Clostridia; o__Clostridiales; f__Ruminococcaceae
1fa555f9a74d47a6ca7a65a347bc885f	-0.0775852	0.533987	0.775142	1	k__Bacteria; p__Firmicutes; c__Clostridia; o__Clostridiales; f__Ruminococcaceae; g__Oscillospira; s__
ee02d6d3506da57909d5e603709a295f	0.0752426	0.546455	0.783903	1	k__Bacteria; p__Firmicutes; c__Clostridia; o__Clostridiales; f__Lachnospiraceae; g__; s__
4311a44a7d56ce4086afad3e75bedd6e	-0.0748175	0.548732	0.783903	1	k__Bacteria; p__Firmicutes; c__Clostridia; o__Clostridiales; f__Ruminococcaceae
25def15fb42bed6855ede4893d27a21d	0.0732102	0.557384	0.789993	1	k__Bacteria; p__Verrucomicrobia; c__Verrucomicrobiae; o__Verrucomicrobiales; f__Verrucomicrobiaceae; g__Akkermansia; s__muciniphila
c1365ec008032ee718dcafaf5ac17adb	-0.0720761	0.563527	0.79246	1	k__Bacteria; p__Bacteroidetes; c__Bacteroidia; o__Bacteroidales; f__Rikenellaceae; g__; s__
1ef782a559e3e0a4ab42516e0a2c828f	-0.067445	0.588935	0.82177	1	k__Bacteria; p__Firmicutes; c__Clostridia; o__Clostridiales; f__Lachnospiraceae; g__; s__
552e00cb506f739acaf08aa5641f9d84	-0.0623	0.617747	0.855342	1	k__Bacteria; p__Firmicutes; c__Clostridia; o__Clostridiales; f__Lachnospiraceae
ca9dec36ad0aa5a1473144ddcb74951d	-0.0587633	0.637892	0.865333	1	k__Bacteria; p__Firmicutes; c__Clostridia; o__Clostridiales; f__Ruminococcaceae
010f0ac2691bc0be12d0633d4b5d2cc4	-0.0587463	0.637989	0.865333	1	k__Bacteria; p__Firmicutes; c__Clostridia; o__Clostridiales; f__Ruminococcaceae; g__Faecalibacterium; s__prausnitzii
92f000f936d3f349c5e7719a5edc5078	-0.0579585	0.642513	0.865333	1	k__Bacteria; p__Firmicutes; c__Clostridia; o__Clostridiales; f__Lachnospiraceae; g__; s__
8a261f382a739bbc5f9494b2c64c2744	-0.0576667	0.644192	0.865333	1	k__Bacteria; p__Firmicutes; c__Clostridia; o__Clostridiales; f__Lachnospiraceae; g__Coprococcus; s__
2b982979f2401a8bc447d7141879e9b2	0.0554154	0.657203	0.874923	1	k__Bacteria; p__Firmicutes; c__Clostridia; o__Clostridiales; f__Lachnospiraceae
ad52a0f6646c574417ce0b13b84acfa9	0.0547527	0.661053	0.874923	1	k__Bacteria; p__Firmicutes; c__Clostridia; o__Clostridiales; f__Ruminococcaceae; g__Ruminococcus; s__bromii
c942f59feffce9c3ab527135de234101	-0.0519372	0.677504	0.88013	1	k__Bacteria; p__Firmicutes; c__Clostridia; o__Clostridiales; f__Lachnospiraceae; g__Roseburia; s__inulinivorans
3d766867c97f511431bf97e059d6498f	0.051888	0.677793	0.88013	1	k__Bacteria; p__Bacteroidetes; c__Bacteroidia; o__Bacteroidales; f__Porphyromonadaceae; g__Parabacteroides; s__
340a5698fe78713b785c3bcce89df73b	0.0515709	0.679656	0.88013	1	k__Bacteria; p__Bacteroidetes; c__Bacteroidia; o__Bacteroidales; f__Rikenellaceae; g__; s__
40a6b537d995aeb12b0100e2cb6ad879	-0.0489027	0.695403	0.894089	1	k__Bacteria; p__Firmicutes; c__Clostridia; o__Clostridiales; f__Lachnospiraceae; g__Blautia; s__
0cc2420a6a4698f8bf664d50b17d26b4	0.0468374	0.70768	0.894765	1	k__Bacteria; p__Bacteroidetes; c__Bacteroidia; o__Bacteroidales; f__Rikenellaceae; g__Alistipes; s__onderdonkii
959d48a11e3b26c9268f0bd1dae6ec40	0.0461978	0.711498	0.894765	1	k__Bacteria; p__Firmicutes; c__Clostridia; o__Clostridiales; f__Lachnospiraceae; g__Blautia; s__obeum
2fad39e365933a7f925040cb3c2a5ef8	0.0453534	0.716548	0.894765	1	k__Bacteria; p__Actinobacteria; c__Coriobacteriia; o__Coriobacteriales; f__Coriobacteriaceae; g__; s__
a24dae6b87885a55d81df1ea6d1abaf5	0.0449363	0.719047	0.894765	1	k__Bacteria; p__Firmicutes; c__Clostridia; o__Clostridiales; f__Lachnospiraceae; g__; s__
2c1dcc76478dfbb19fa59690738202c6	-0.0442037	0.723444	0.894765	1	k__Bacteria; p__Firmicutes; c__Clostridia; o__Clostridiales; f__Lachnospiraceae; g__[Ruminococcus]; s__gnavus
79280cea51a6fe8a3432b2f266dd34db	-0.0438193	0.725754	0.894765	1	k__Bacteria; p__Firmicutes; c__Clostridia; o__Clostridiales; f__Ruminococcaceae; g__Faecalibacterium; s__prausnitzii
877f27b47c85f6b2d3cf8a6aa86def40	-0.042764	0.732109	0.896092	1	k__Bacteria; p__Firmicutes; c__Clostridia; o__Clostridiales; f__Lachnospiraceae; g__; s__
ea3433f2c148c6fae4cc2e9ae197f5b8	0.0410082	0.742723	0.896092	1	k__Bacteria; p__Firmicutes; c__Clostridia; o__Clostridiales; f__Peptostreptococcaceae
4c731267e801c2afe253b5cbb58bdd24	0.0407197	0.744471	0.896092	1	k__Bacteria; p__Firmicutes; c__Clostridia; o__Clostridiales; f__Lachnospiraceae; g__Dorea; s__
cae14798faeabb8e1b8840e712839921	0.0403451	0.746744	0.896092	1	k__Bacteria; p__Bacteroidetes; c__Bacteroidia; o__Bacteroidales; f__Rikenellaceae; g__Alistipes; s__finegoldii
a6099802840e60febef8e896967b7747	-0.0392864	0.753177	0.897827	1	k__Bacteria; p__Firmicutes; c__Clostridia; o__Clostridiales; f__[Mogibacteriaceae]; g__; s__
2403a466dd6d1e4f551d80394c2aa994	0.037746	0.762567	0.90304	1	k__Bacteria; p__Bacteroidetes; c__Bacteroidia; o__Bacteroidales; f__[Paraprevotellaceae]; g__Paraprevotella; s__
e82ab12c51a893c6d7938a16632199a8	0.0322898	0.796092	0.926125	1	k__Bacteria; p__Firmicutes; c__Clostridia; o__Clostridiales; f__Lachnospiraceae
c5af8314e36eaed98fc88f181f539e8f	-0.0316141	0.80027	0.926125	1	k__Bacteria; p__Firmicutes; c__Clostridia; o__Clostridiales; f__Lachnospiraceae; g__Blautia
74ec9fe6ffab4ecff6d5def74298a825	-0.0313521	0.801892	0.926125	1	k__Bacteria; p__Firmicutes; c__Clostridia; o__Clostridiales; f__Lachnospiraceae; g__Clostridium
04195686f2b70585790ec75320de0d6f	0.030646	0.806267	0.926125	1	k__Bacteria; p__Proteobacteria; c__Gammaproteobacteria; o__Enterobacteriales; f__Enterobacteriaceae
e6a34eb113dba66df0b8bbec907a8f5d	0.0304009	0.807787	0.926125	1	k__Bacteria; p__Bacteroidetes; c__Bacteroidia; o__Bacteroidales; f__Rikenellaceae; g__Alistipes; s__putredinis
251429848560a80abcb96640ceb102db	-0.0283982	0.820232	0.933437	1	k__Bacteria; p__Firmicutes; c__Clostridia; o__Clostridiales; f__Lachnospiraceae; g__; s__
30207d209491dfb7de83344e77fd6fbd	-0.0277072	0.824536	0.933437	1	k__Bacteria; p__Firmicutes; c__Clostridia; o__Clostridiales; f__; g__; s__
48d9883fd871b82d9bbc89cb0447be8c	-0.0262936	0.833358	0.937528	1	k__Bacteria; p__Firmicutes; c__Clostridia; o__Clostridiales; f__Lachnospiraceae; g__Clostridium; s__aldenense
992072d045462445dc239b35300af2cc	0.0246118	0.843879	0.941395	1	k__Bacteria; p__Bacteroidetes; c__Bacteroidia; o__Bacteroidales; f__Prevotellaceae; g__Prevotella; s__copri
8720f9ecd2331ce68e2896df1bf2d977	0.024073	0.847256	0.941395	1	k__Bacteria; p__Actinobacteria; c__Coriobacteriia; o__Coriobacteriales; f__Coriobacteriaceae; g__Collinsella; s__aerofaciens
90c2b51afe404951ec89bd52c7ae1f58	0.0230432	0.853717	0.942755	1	k__Bacteria; p__Firmicutes; c__Clostridia; o__Clostridiales; f__Lachnospiraceae; g__Dorea; s__
4faf0d1e462b85e630eaa40b17d8d744	0.0209129	0.867112	0.951008	1	k__Bacteria; p__Firmicutes; c__Clostridia; o__Clostridiales; f__; g__; s__
a66dd8d31584930c2b0f811f572dddcf	0.0200814	0.872351	0.951008	1	k__Bacteria; p__Bacteroidetes; c__Bacteroidia; o__Bacteroidales; f__Porphyromonadaceae; g__Parabacteroides; s__distasonis
89aabf43d24dd5bd0fd0f5aca189d341	0.0193378	0.877041	0.951008	1	k__Bacteria; p__Firmicutes; c__Clostridia; o__Clostridiales; f__Lachnospiraceae; g__Dorea; s__formicigenerans
2319f9fecaef59a51537cdcb69cf5615	-0.0168893	0.892512	0.961988	1	k__Bacteria; p__Firmicutes; c__Clostridia; o__Clostridiales; f__Ruminococcaceae
bfb7bb16ab570748b3a5d099e9426af1	-0.0135897	0.913421	0.965917	1	k__Bacteria; p__Firmicutes; c__Clostridia; o__Clostridiales; f__Ruminococcaceae; g__; s__
c5b4c6b372dbc13b6a7f2d466fc7335f	0.013419	0.914504	0.965917	1	k__Bacteria; p__Firmicutes; c__Clostridia; o__Clostridiales; f__Lachnospiraceae
69536042153447ceb692aa53159ce0c2	0.0127303	0.918877	0.965917	1	k__Bacteria; p__Firmicutes; c__Clostridia; o__Clostridiales; f__Lachnospiraceae
2a99ec1157a90661db7ff643b82f1914	-0.0121968	0.922266	0.965917	1	k__Bacteria; p__Bacteroidetes; c__Bacteroidia; o__Bacteroidales; f__Bacteroidaceae; g__Bacteroides; s__fragilis
a3607a88a8ed64e24a374847b23e404f	0.0120834	0.922987	0.965917	1	k__Bacteria; p__Firmicutes; c__Clostridia; o__Clostridiales; f__Ruminococcaceae; g__Ruminococcus; s__
7ebc04cb539befd9f2e7faa131628c66	0.010073	0.935771	0.968189	1	k__Bacteria; p__Firmicutes; c__Clostridia; o__Clostridiales; f__[Mogibacteriaceae]; g__; s__
fdb1c35a8dab336d65ed22d796e71e4b	-0.00951716	0.939308	0.968189	1	k__Bacteria; p__Actinobacteria; c__Coriobacteriia; o__Coriobacteriales; f__Coriobacteriaceae; g__; s__
de6891b6f7a1f35bd9ccbc058b9e1a77	0.00920501	0.941295	0.968189	1	k__Bacteria; p__Firmicutes; c__Clostridia; o__Clostridiales; f__Lachnospiraceae
6c7fa77831ae630967a6fbfc8ee47901	-0.00643577	0.958938	0.980732	1	k__Bacteria; p__Firmicutes; c__Clostridia; o__Clostridiales; f__Lachnospiraceae; g__Clostridium; s__clostridioforme
ba88d4e4e6a24ecc2a5aab6bdfbb77f5	-0.00236484	0.984906	1	1	k__Bacteria; p__Firmicutes; c__Clostridia; o__Clostridiales; f__Ruminococcaceae; g__Oscillospira; s__
a650f349bbdffb95b3624519d1ba72b8	nan	nan	1	nan	k__Bacteria; p__Firmicutes; c__Bacilli; o__Lactobacillales; f__Streptococcaceae; g__Streptococcus; s__
23e5edb47f5a9a45adc62dc95d595ce6	nan	nan	1	nan	k__Bacteria; p__Bacteroidetes; c__Bacteroidia; o__Bacteroidales; f__Prevotellaceae; g__Prevotella; s__copri
1986030e3c5cd5df6d869054bc96e536	nan	nan	1	nan	k__Bacteria; p__Proteobacteria; c__Gammaproteobacteria; o__Pasteurellales; f__Pasteurellaceae; g__Haemophilus; s__parainfluenzae

## Sheet: (3) 16S vs ileum_CD4_CD103
Spearman correlations between 16S sequence variant relative abundance in mice and frequencies of CD103+ CD4+ T cells in mouse ileums
Sequence Variant ID	Test stat.	pval	pval_fdr	pval_bon	taxonomy
ea2b0e4a93c24c6c3661cbe347f93b74	-0.415487	0.000403471	0.0726248	0.0726248	k__Bacteria; p__Bacteroidetes; c__Bacteroidia; o__Bacteroidales; f__Bacteroidaceae; g__Bacteroides; s__uniformis
217185aee687740c4fa3cc0aa17ee4ff	0.332594	0.00567591	0.406444	1	k__Bacteria; p__Firmicutes; c__Erysipelotrichi; o__Erysipelotrichales; f__Erysipelotrichaceae; g__Catenibacterium; s__
0f6200a5b77099113b52eea9a8645181	0.307643	0.0109743	0.406444	1	k__Bacteria; p__Firmicutes; c__Erysipelotrichi; o__Erysipelotrichales; f__Erysipelotrichaceae; g__[Eubacterium]; s__biforme
1e6fb78e2244ca940f9fc31d88d711dc	0.303952	0.0120408	0.406444	1	k__Bacteria; p__Firmicutes; c__Clostridia; o__Clostridiales; f__[Mogibacteriaceae]; g__Mogibacterium; s__
ea3433f2c148c6fae4cc2e9ae197f5b8	0.288142	0.017677	0.406444	1	k__Bacteria; p__Firmicutes; c__Clostridia; o__Clostridiales; f__Peptostreptococcaceae
4c731267e801c2afe253b5cbb58bdd24	0.282754	0.0200513	0.406444	1	k__Bacteria; p__Firmicutes; c__Clostridia; o__Clostridiales; f__Lachnospiraceae; g__Dorea; s__
363c1c39d58bce4fc3218659d0944258	0.281126	0.02082	0.406444	1	k__Bacteria; p__Firmicutes; c__Clostridia; o__Clostridiales; f__Lachnospiraceae
eea6b86c0c75e740670ccc50613b1b23	0.279628	0.0215486	0.406444	1	k__Bacteria; p__Firmicutes; c__Clostridia; o__Clostridiales; f__Lachnospiraceae; g__Blautia; s__
919db619ad90cc6b09b31c83d5719da9	-0.27455	0.0241821	0.406444	1	k__Bacteria; p__Firmicutes; c__Clostridia; o__Clostridiales; f__Ruminococcaceae; g__Oscillospira; s__
32a21601ca89d1f2629c1a9fc2de4359	0.273512	0.0247525	0.406444	1	k__Bacteria; p__Bacteroidetes; c__Bacteroidia; o__Bacteroidales; f__[Paraprevotellaceae]; g__Paraprevotella; s__
fea3411c847e6627afb5e78b88e2e9af	-0.273357	0.0248382	0.406444	1	k__Bacteria; p__Firmicutes; c__Clostridia; o__Clostridiales; f__Lachnospiraceae; g__[Ruminococcus]; s__torques
f7686a74ca2d3729eb66305e8a26309b	0.259179	0.0338528	0.502568	1	k__Bacteria; p__Firmicutes; c__Clostridia; o__Clostridiales; f__Lachnospiraceae; g__Coprococcus; s__
0681937d15d01090c93f3fb99998d90c	0.251794	0.0395305	0.502568	1	k__Bacteria; p__Proteobacteria; c__Deltaproteobacteria; o__Desulfovibrionales; f__Desulfovibrionaceae; g__Desulfovibrio; s__
72d6ddeb60679dd2e2844fe039e1a760	0.251016	0.0401722	0.502568	1	k__Bacteria; p__Proteobacteria; c__Deltaproteobacteria; o__Desulfovibrionales; f__Desulfovibrionaceae; g__; s__
c162a4f3943238810eba8a25f0563cca	0.245594	0.0448829	0.502568	1	k__Bacteria; p__Bacteroidetes; c__Bacteroidia; o__Bacteroidales; f__Bacteroidaceae; g__Bacteroides
74ec9fe6ffab4ecff6d5def74298a825	0.240903	0.0493144	0.502568	1	k__Bacteria; p__Firmicutes; c__Clostridia; o__Clostridiales; f__Lachnospiraceae; g__Clostridium
457d3865cf0a4bc602a07d8d5324388f	-0.239171	0.0510386	0.502568	1	k__Bacteria; p__Firmicutes; c__Clostridia; o__Clostridiales; f__Lachnospiraceae; g__; s__
74923f4bbde849e27fc4eda25d757e2a	-0.236523	0.0537673	0.502568	1	k__Bacteria; p__Firmicutes; c__Erysipelotrichi; o__Erysipelotrichales; f__Erysipelotrichaceae; g__[Eubacterium]; s__dolichum
86deb5cf8d6f29d383136e0d09863b69	-0.236404	0.0538929	0.502568	1	k__Bacteria; p__Firmicutes; c__Erysipelotrichi; o__Erysipelotrichales; f__Erysipelotrichaceae; g__Holdemania; s__
f10155af1849a17996f302d71b32398c	0.234583	0.0558409	0.502568	1	k__Bacteria; p__Firmicutes; c__Clostridia; o__Clostridiales; f__Lachnospiraceae
b153e0852342c0738da791930625716f	0.21217	0.0847913	0.573011	1	k__Bacteria; p__Firmicutes; c__Erysipelotrichi; o__Erysipelotrichales; f__Erysipelotrichaceae; g__[Eubacterium]; s__biforme
e5a43b018c81cedd19e9a5354d32d469	0.212088	0.0849145	0.573011	1	k__Bacteria; p__Bacteroidetes; c__Bacteroidia; o__Bacteroidales; f__Bacteroidaceae; g__Bacteroides; s__
32382a0f5831da5faee464d011b5616c	0.211328	0.0860724	0.573011	1	k__Bacteria; p__Firmicutes; c__Clostridia; o__Clostridiales; f__Lachnospiraceae; g__Lachnobacterium; s__
2c1dcc76478dfbb19fa59690738202c6	-0.208298	0.0908115	0.573011	1	k__Bacteria; p__Firmicutes; c__Clostridia; o__Clostridiales; f__Lachnospiraceae; g__[Ruminococcus]; s__gnavus
1527fd8b14037f53b8edb26b111e1f72	-0.206884	0.093091	0.573011	1	k__Bacteria; p__Firmicutes; c__Clostridia; o__Clostridiales; f__Lachnospiraceae; g__; s__
2403a466dd6d1e4f551d80394c2aa994	0.205904	0.0946978	0.573011	1	k__Bacteria; p__Bacteroidetes; c__Bacteroidia; o__Bacteroidales; f__[Paraprevotellaceae]; g__Paraprevotella; s__
a678fc12f8ade13c2f9c76d3d5c1cea0	0.204851	0.0964466	0.573011	1	k__Bacteria; p__Firmicutes; c__Clostridia; o__Clostridiales; f__Veillonellaceae; g__Phascolarctobacterium; s__
599ba6458e91e2527f358f547ea39261	0.204811	0.0965138	0.573011	1	k__Bacteria; p__Firmicutes; c__Clostridia; o__Clostridiales; f__Lachnospiraceae; g__Blautia; s__
96b08b31f324f113c7b260a50f09860c	0.203986	0.097904	0.573011	1	k__Bacteria; p__Bacteroidetes; c__Bacteroidia; o__Bacteroidales; f__[Odoribacteraceae]; g__Butyricimonas; s__
bad4f7c5ada34a1f813946abcfe5c556	0.202079	0.101174	0.573011	1	k__Bacteria; p__Firmicutes; c__Clostridia; o__Clostridiales; f__; g__; s__
9f74473636e6874853d88dfcbcecff49	-0.2003	0.104298	0.573011	1	k__Bacteria; p__Firmicutes; c__Bacilli; o__Lactobacillales; f__Streptococcaceae; g__Lactococcus; s__
59196a586276f0be745d0e334fc071c6	0.200105	0.104646	0.573011	1	k__Bacteria; p__Firmicutes; c__Clostridia; o__Clostridiales; f__Lachnospiraceae; g__Blautia; s__
138daeaeee1211d2a3d8502b8fe23b2a	0.199878	0.105052	0.573011	1	k__Bacteria; p__Bacteroidetes; c__Bacteroidia; o__Bacteroidales; f__S24-7; g__; s__
686d42b9552375c3b61301ae5605e3a2	-0.194546	0.11492	0.605224	1	k__Bacteria; p__Firmicutes; c__Clostridia; o__Clostridiales; f__Lachnospiraceae; g__Roseburia; s__
c82032c40c98975f71892e4be561c87a	-0.191902	0.120068	0.605224	1	k__Bacteria; p__Firmicutes; c__Clostridia; o__Clostridiales; f__Ruminococcaceae; g__Oscillospira; s__
39bb3fb5b2257fd2eacca408dc42c5d1	-0.19141	0.121045	0.605224	1	k__Bacteria; p__Firmicutes; c__Clostridia; o__Clostridiales; f__Lachnospiraceae; g__; s__
cc968157f7691aab95df444e8cd103e2	-0.187607	0.128801	0.620714	1	k__Bacteria; p__Firmicutes; c__Clostridia; o__Clostridiales; f__Clostridiaceae; g__Clostridium; s__
60c57911662a9159dfdd0fc05d975a55	0.185056	0.134211	0.620714	1	k__Bacteria; p__Firmicutes; c__Clostridia; o__Clostridiales; f__Ruminococcaceae; g__Gemmiger; s__formicilis
8a9f7499cdb85b8efa497bb56256cb43	0.184927	0.134488	0.620714	1	k__Bacteria; p__Firmicutes; c__Clostridia; o__Clostridiales; f__Lachnospiraceae
25def15fb42bed6855ede4893d27a21d	0.182261	0.14033	0.631487	1	k__Bacteria; p__Verrucomicrobia; c__Verrucomicrobiae; o__Verrucomicrobiales; f__Verrucomicrobiaceae; g__Akkermansia; s__muciniphila
41239266f2952a56a313fc4798f28a1c	0.177431	0.151392	0.653301	1	k__Bacteria; p__Firmicutes; c__Clostridia; o__Clostridiales; f__; g__; s__
46d8ab5615f60d7b522f3590976668be	-0.174884	0.15748	0.653301	1	k__Bacteria; p__Firmicutes; c__Clostridia; o__Clostridiales; f__; g__; s__
90c2b51afe404951ec89bd52c7ae1f58	0.17466	0.158022	0.653301	1	k__Bacteria; p__Firmicutes; c__Clostridia; o__Clostridiales; f__Lachnospiraceae; g__Dorea; s__
8937656c16c20701c107e715bad86732	0.173162	0.161694	0.653301	1	k__Bacteria; p__Firmicutes; c__Clostridia; o__Clostridiales; f__Lachnospiraceae; g__Roseburia; s__faecis
b2ab597a902ff227a5ba76030cd6002e	-0.172504	0.163325	0.653301	1	k__Bacteria; p__Firmicutes; c__Clostridia; o__Clostridiales; f__Ruminococcaceae
a24dae6b87885a55d81df1ea6d1abaf5	0.168074	0.174631	0.67281	1	k__Bacteria; p__Firmicutes; c__Clostridia; o__Clostridiales; f__Lachnospiraceae; g__; s__
7e17a5137fd9dab8c02617a186088c4d	-0.16664	0.178409	0.67281	1	k__Bacteria; p__Firmicutes; c__Clostridia; o__Clostridiales; f__Ruminococcaceae; g__; s__
79280cea51a6fe8a3432b2f266dd34db	0.166262	0.179416	0.67281	1	k__Bacteria; p__Firmicutes; c__Clostridia; o__Clostridiales; f__Ruminococcaceae; g__Faecalibacterium; s__prausnitzii
04195686f2b70585790ec75320de0d6f	0.16155	0.192295	0.697364	1	k__Bacteria; p__Proteobacteria; c__Gammaproteobacteria; o__Enterobacteriales; f__Enterobacteriaceae
c5af8314e36eaed98fc88f181f539e8f	0.160266	0.195916	0.697364	1	k__Bacteria; p__Firmicutes; c__Clostridia; o__Clostridiales; f__Lachnospiraceae; g__Blautia
7c82a2ef7685c5c6dc3080f56033cee9	0.159679	0.197587	0.697364	1	k__Bacteria; p__Proteobacteria; c__Betaproteobacteria; o__Burkholderiales; f__Oxalobacteraceae; g__Oxalobacter; s__formigenes
57e77761c7d4464a3968f059b4a9afcc	0.157639	0.203475	0.704336	1	k__Bacteria; p__Firmicutes; c__Clostridia; o__Clostridiales; f__Ruminococcaceae; g__; s__
d061a99148d649c4eca4836c5f4b5b68	-0.156193	0.207721	0.705468	1	k__Bacteria; p__Firmicutes; c__Erysipelotrichi; o__Erysipelotrichales; f__Erysipelotrichaceae; g__; s__
61795ee8e60f4a0f66080ab812573fb8	-0.154007	0.214259	0.714196	1	k__Bacteria; p__Firmicutes; c__Clostridia; o__Clostridiales; f__Lachnospiraceae
de6891b6f7a1f35bd9ccbc058b9e1a77	0.149187	0.229181	0.738488	1	k__Bacteria; p__Firmicutes; c__Clostridia; o__Clostridiales; f__Lachnospiraceae
877f27b47c85f6b2d3cf8a6aa86def40	0.148426	0.231603	0.738488	1	k__Bacteria; p__Firmicutes; c__Clostridia; o__Clostridiales; f__Lachnospiraceae; g__; s__
4b548f1f6fc22f32237396b7d4ffee6e	-0.147167	0.235642	0.738488	1	k__Bacteria; p__Firmicutes; c__Clostridia; o__Clostridiales; f__Ruminococcaceae; g__Oscillospira; s__
959d48a11e3b26c9268f0bd1dae6ec40	0.146453	0.237957	0.738488	1	k__Bacteria; p__Firmicutes; c__Clostridia; o__Clostridiales; f__Lachnospiraceae; g__Blautia; s__obeum
0d3b942348cade7e1c41ac52df03e63e	0.142283	0.251779	0.76814	1	k__Bacteria; p__Firmicutes; c__Clostridia; o__Clostridiales; f__Veillonellaceae; g__Dialister; s__
370829fece3190f1a8efccf50b7d0921	-0.138246	0.265669	0.797007	1	k__Bacteria; p__Firmicutes; c__Clostridia; o__Clostridiales; f__Ruminococcaceae; g__Oscillospira; s__
95c5af385d373db8539f91a1a3b334a8	-0.13422	0.280017	0.798355	1	k__Bacteria; p__Firmicutes; c__Clostridia; o__Clostridiales; f__Ruminococcaceae; g__; s__
588a23811b3e98af68f4f0fb24a0daa8	-0.133294	0.283391	0.798355	1	k__Bacteria; p__Firmicutes; c__Clostridia; o__Clostridiales; f__Lachnospiraceae; g__Coprococcus; s__
cae14798faeabb8e1b8840e712839921	-0.132215	0.287353	0.798355	1	k__Bacteria; p__Bacteroidetes; c__Bacteroidia; o__Bacteroidales; f__Rikenellaceae; g__Alistipes; s__finegoldii
d39f37b814ebd81091a949f8bd9d1710	0.131744	0.289092	0.798355	1	k__Bacteria; p__Bacteroidetes; c__Bacteroidia; o__Bacteroidales; f__Bacteroidaceae; g__Bacteroides; s__caccae
1ef782a559e3e0a4ab42516e0a2c828f	-0.131268	0.29086	0.798355	1	k__Bacteria; p__Firmicutes; c__Clostridia; o__Clostridiales; f__Lachnospiraceae; g__; s__
3f55a8ca784ae7190790023a30cd859c	-0.129359	0.298012	0.798355	1	k__Bacteria; p__Bacteroidetes; c__Bacteroidia; o__Bacteroidales; f__Porphyromonadaceae; g__Parabacteroides; s__gordonii
0b05a2e48cdc5f9e766bb0f4c209d4b4	-0.128266	0.30216	0.798355	1	k__Bacteria; p__Firmicutes; c__Clostridia; o__Clostridiales; f__Ruminococcaceae; g__Oscillospira; s__
89aabf43d24dd5bd0fd0f5aca189d341	0.127176	0.306333	0.798355	1	k__Bacteria; p__Firmicutes; c__Clostridia; o__Clostridiales; f__Lachnospiraceae; g__Dorea; s__formicigenerans
113ce005a880987438bdbe19ee22add8	0.124773	0.315661	0.798355	1	k__Bacteria; p__Firmicutes; c__Bacilli; o__Turicibacterales; f__Turicibacteraceae; g__Turicibacter; s__
ca9dec36ad0aa5a1473144ddcb74951d	0.124118	0.318235	0.798355	1	k__Bacteria; p__Firmicutes; c__Clostridia; o__Clostridiales; f__Ruminococcaceae
2a99ec1157a90661db7ff643b82f1914	-0.123235	0.321724	0.798355	1	k__Bacteria; p__Bacteroidetes; c__Bacteroidia; o__Bacteroidales; f__Bacteroidaceae; g__Bacteroides; s__fragilis
458157e555a80f9ba01d9da37ef787eb	0.123235	0.321727	0.798355	1	k__Bacteria; p__Firmicutes; c__Clostridia; o__Clostridiales; f__Ruminococcaceae; g__Oscillospira; s__
bda6b6e7da7508c68057140e7bd6cd8d	0.122719	0.323777	0.798355	1	k__Bacteria; p__Firmicutes; c__Clostridia; o__Clostridiales; f__Ruminococcaceae; g__Oscillospira; s__
f9f5f08e8da4cc9740518223846563db	-0.119285	0.337637	0.81165	1	k__Bacteria; p__Bacteroidetes; c__Bacteroidia; o__Bacteroidales; f__Rikenellaceae; g__; s__
0f92fcc184a951ff8b0914467ad2f8f9	0.11915	0.338187	0.81165	1	k__Bacteria; p__Proteobacteria; c__Deltaproteobacteria; o__Desulfovibrionales; f__Desulfovibrionaceae; g__Bilophila; s__
10cd502b01abafc87e2ecbad86389286	0.115952	0.351436	0.821798	1	k__Bacteria; p__Firmicutes; c__Clostridia; o__Clostridiales; f__Lachnospiraceae; g__; s__
8a83cfd5eb074b5dbc6118eb03ef915e	0.114213	0.358772	0.821798	1	k__Bacteria; p__Bacteroidetes; c__Bacteroidia; o__Bacteroidales; f__[Odoribacteraceae]; g__Butyricimonas; s__
d05c86b5bfc092d8677507fb1eae8d66	0.111684	0.369604	0.821798	1	k__Bacteria; p__Firmicutes; c__Clostridia; o__Clostridiales; f__Ruminococcaceae; g__Ruminococcus; s__
30207d209491dfb7de83344e77fd6fbd	0.111605	0.369944	0.821798	1	k__Bacteria; p__Firmicutes; c__Clostridia; o__Clostridiales; f__; g__; s__
251429848560a80abcb96640ceb102db	0.110873	0.373118	0.821798	1	k__Bacteria; p__Firmicutes; c__Clostridia; o__Clostridiales; f__Lachnospiraceae; g__; s__
f738d6eb5441459c12e96023d56dafcf	-0.110525	0.374632	0.821798	1	k__Bacteria; p__Firmicutes; c__Clostridia; o__Clostridiales; f__Lachnospiraceae; g__Coprococcus; s__
a66dd8d31584930c2b0f811f572dddcf	-0.110008	0.376892	0.821798	1	k__Bacteria; p__Bacteroidetes; c__Bacteroidia; o__Bacteroidales; f__Porphyromonadaceae; g__Parabacteroides; s__distasonis
1aab913302590e21a7be28b1494a3320	-0.10954	0.37894	0.821798	1	k__Bacteria; p__Firmicutes; c__Clostridia; o__Clostridiales; f__Ruminococcaceae; g__Oscillospira; s__
9f4d14b114e7499772a797790d81c1db	0.105123	0.39861	0.844418	1	k__Bacteria; p__Firmicutes; c__Clostridia; o__Clostridiales; f__Lachnospiraceae; g__Coprococcus; s__catus
3233034b11dfc584717d9264882a4fce	-0.104376	0.401997	0.844418	1	k__Bacteria; p__Firmicutes; c__Clostridia; o__Clostridiales; f__Ruminococcaceae
c5b4c6b372dbc13b6a7f2d466fc7335f	0.102713	0.409593	0.844418	1	k__Bacteria; p__Firmicutes; c__Clostridia; o__Clostridiales; f__Lachnospiraceae
e2c3ff4f647112723741aa72087f1bfa	-0.102146	0.412198	0.844418	1	k__Bacteria; p__Actinobacteria; c__Actinobacteria; o__Bifidobacteriales; f__Bifidobacteriaceae; g__Bifidobacterium
ad7bc2bb6e1ec90a9bc3c8949bce80d6	-0.10201	0.412826	0.844418	1	k__Bacteria; p__Firmicutes; c__Clostridia; o__Clostridiales; f__Lachnospiraceae; g__[Ruminococcus]; s__gnavus
8720f9ecd2331ce68e2896df1bf2d977	-0.099653	0.423781	0.853043	1	k__Bacteria; p__Actinobacteria; c__Coriobacteriia; o__Coriobacteriales; f__Coriobacteriaceae; g__Collinsella; s__aerofaciens
539ca948741b9a713eb781d4281b23fc	-0.0973999	0.434404	0.853043	1	k__Bacteria; p__Firmicutes; c__Clostridia; o__Clostridiales; f__Ruminococcaceae; g__Anaerotruncus; s__
fdb1c35a8dab336d65ed22d796e71e4b	0.0972441	0.435144	0.853043	1	k__Bacteria; p__Actinobacteria; c__Coriobacteriia; o__Coriobacteriales; f__Coriobacteriaceae; g__; s__
4be97abf1ab678a8322783fab899c3a4	0.0964479	0.438937	0.853043	1	k__Bacteria; p__Firmicutes; c__Clostridia; o__Clostridiales; f__Ruminococcaceae; g__Anaerofilum; s__
bd0f4e14387ee1ac7e5fe586cadbbed4	-0.0960129	0.441017	0.853043	1	k__Bacteria; p__Firmicutes; c__Clostridia; o__Clostridiales; f__Christensenellaceae; g__; s__
7ce470a3f833253f6d667fa6830abe07	-0.0950838	0.445478	0.853043	1	k__Bacteria; p__Firmicutes; c__Clostridia; o__Clostridiales; f__Lachnospiraceae; g__[Ruminococcus]; s__
b1f2146bef78066448576fceeb6b644b	-0.09129	0.46395	0.870899	1	k__Bacteria; p__Firmicutes; c__Clostridia; o__Clostridiales; f__Lachnospiraceae; g__[Ruminococcus]; s__
552e00cb506f739acaf08aa5641f9d84	-0.0907386	0.466668	0.870899	1	k__Bacteria; p__Firmicutes; c__Clostridia; o__Clostridiales; f__Lachnospiraceae
ac5402de1ddf427ab8d2b0a8a0a44f19	-0.0902029	0.469318	0.870899	1	k__Bacteria; p__Bacteroidetes; c__Bacteroidia; o__Bacteroidales; f__Bacteroidaceae; g__Bacteroides; s__
7ebc04cb539befd9f2e7faa131628c66	0.0891328	0.474634	0.87113	1	k__Bacteria; p__Firmicutes; c__Clostridia; o__Clostridiales; f__[Mogibacteriaceae]; g__; s__
436497b0e3edb384200f5b9b82883182	0.0882263	0.479163	0.87113	1	k__Bacteria; p__Firmicutes; c__Clostridia; o__Clostridiales; f__Ruminococcaceae; g__; s__
b0645cbec7653c887cb868a248d95874	-0.0861876	0.48943	0.87113	1	k__Bacteria; p__Firmicutes; c__Clostridia; o__Clostridiales; f__Ruminococcaceae; g__Faecalibacterium; s__prausnitzii
3128e057b1d4f320961e4da677724613	0.0859482	0.490643	0.87113	1	k__Bacteria; p__Firmicutes; c__Clostridia; o__Clostridiales; f__Lachnospiraceae; g__Clostridium; s__symbiosum
59597cd430deea6d8e0908dcd6db7e50	0.085358	0.49364	0.87113	1	k__Bacteria; p__Proteobacteria; c__Betaproteobacteria; o__Burkholderiales; f__Alcaligenaceae; g__Sutterella; s__
8a261f382a739bbc5f9494b2c64c2744	0.0828517	0.506475	0.871326	1	k__Bacteria; p__Firmicutes; c__Clostridia; o__Clostridiales; f__Lachnospiraceae; g__Coprococcus; s__
69536042153447ceb692aa53159ce0c2	0.0827537	0.50698	0.871326	1	k__Bacteria; p__Firmicutes; c__Clostridia; o__Clostridiales; f__Lachnospiraceae
8bb5ff097e0707dca3fe5860af20f4a6	0.0825031	0.508274	0.871326	1	k__Bacteria; p__Bacteroidetes; c__Bacteroidia; o__Bacteroidales; f__Rikenellaceae; g__; s__
be17b29b03ed02bed133932284568d16	-0.0806073	0.518111	0.873271	1	k__Bacteria; p__Firmicutes; c__Clostridia; o__Clostridiales; f__Ruminococcaceae
ada85ea79666bce780693d3893d349cd	-0.0802031	0.52022	0.873271	1	k__Bacteria; p__Firmicutes; c__Clostridia; o__Clostridiales; f__Ruminococcaceae; g__; s__
a3607a88a8ed64e24a374847b23e404f	-0.0794881	0.523962	0.873271	1	k__Bacteria; p__Firmicutes; c__Clostridia; o__Clostridiales; f__Ruminococcaceae; g__Ruminococcus; s__
40a6b537d995aeb12b0100e2cb6ad879	0.0780379	0.531594	0.877861	1	k__Bacteria; p__Firmicutes; c__Clostridia; o__Clostridiales; f__Lachnospiraceae; g__Blautia; s__
4faf0d1e462b85e630eaa40b17d8d744	0.076765	0.538336	0.880914	1	k__Bacteria; p__Firmicutes; c__Clostridia; o__Clostridiales; f__; g__; s__
2ab8310e1e510f8045c7f4d191fa36be	0.0755581	0.544768	0.881513	1	k__Bacteria; p__Firmicutes; c__Clostridia; o__Clostridiales; f__Lachnospiraceae; g__; s__
10155b2834300619ce0102110a37b057	-0.071677	0.565697	0.881513	1	k__Bacteria; p__Firmicutes; c__Clostridia; o__Clostridiales; f__Lachnospiraceae; g__; s__
180b74e94caf35fac5e1f0f4b7ad9d9f	0.0716148	0.566035	0.881513	1	k__Bacteria; p__Bacteroidetes; c__Bacteroidia; o__Bacteroidales; f__[Odoribacteraceae]; g__Odoribacter; s__
d6bb5703483ac68992e09ce17683c52f	0.0714925	0.566701	0.881513	1	k__Bacteria; p__Firmicutes; c__Clostridia; o__Clostridiales; f__Ruminococcaceae; g__; s__
b955f67a541a149dd3b179dc62d37a72	0.0712659	0.567935	0.881513	1	k__Bacteria; p__Firmicutes; c__Clostridia; o__Clostridiales; f__[Mogibacteriaceae]; g__; s__
4311a44a7d56ce4086afad3e75bedd6e	-0.0712381	0.568086	0.881513	1	k__Bacteria; p__Firmicutes; c__Clostridia; o__Clostridiales; f__Ruminococcaceae
6c7fa77831ae630967a6fbfc8ee47901	0.07001	0.574799	0.884306	1	k__Bacteria; p__Firmicutes; c__Clostridia; o__Clostridiales; f__Lachnospiraceae; g__Clostridium; s__clostridioforme
2a13ecb6c618ddf8154298c69336dd8e	0.0683121	0.584139	0.88673	1	k__Bacteria; p__Firmicutes; c__Erysipelotrichi; o__Erysipelotrichales; f__Erysipelotrichaceae; g__Clostridium; s__spiroforme
ba88d4e4e6a24ecc2a5aab6bdfbb77f5	0.067053	0.591109	0.88673	1	k__Bacteria; p__Firmicutes; c__Clostridia; o__Clostridiales; f__Ruminococcaceae; g__Oscillospira; s__
4c2189b6b5ced3cb80093414e9449de9	0.0667752	0.592651	0.88673	1	k__Bacteria; p__Firmicutes; c__Clostridia; o__Clostridiales; f__Ruminococcaceae
2b982979f2401a8bc447d7141879e9b2	0.0656266	0.599049	0.88673	1	k__Bacteria; p__Firmicutes; c__Clostridia; o__Clostridiales; f__Lachnospiraceae
059c8f8bb468064b134ea6d3661761ea	-0.0642909	0.606527	0.88673	1	k__Bacteria; p__Firmicutes; c__Clostridia; o__Clostridiales; f__Lachnospiraceae; g__Lachnospira; s__
010f0ac2691bc0be12d0633d4b5d2cc4	0.0635553	0.610662	0.88673	1	k__Bacteria; p__Firmicutes; c__Clostridia; o__Clostridiales; f__Ruminococcaceae; g__Faecalibacterium; s__prausnitzii
3d766867c97f511431bf97e059d6498f	-0.0634215	0.611416	0.88673	1	k__Bacteria; p__Bacteroidetes; c__Bacteroidia; o__Bacteroidales; f__Porphyromonadaceae; g__Parabacteroides; s__
e6a34eb113dba66df0b8bbec907a8f5d	0.062647	0.615785	0.88673	1	k__Bacteria; p__Bacteroidetes; c__Bacteroidia; o__Bacteroidales; f__Rikenellaceae; g__Alistipes; s__putredinis
92f000f936d3f349c5e7719a5edc5078	0.0617503	0.62086	0.886943	1	k__Bacteria; p__Firmicutes; c__Clostridia; o__Clostridiales; f__Lachnospiraceae; g__; s__
c942f59feffce9c3ab527135de234101	0.0604101	0.628478	0.890756	1	k__Bacteria; p__Firmicutes; c__Clostridia; o__Clostridiales; f__Lachnospiraceae; g__Roseburia; s__inulinivorans
f45b62ab6ec22fb20364a7e05088158f	-0.0561623	0.652875	0.916991	1	k__Bacteria; p__Firmicutes; c__Clostridia; o__Clostridiales; f__Lachnospiraceae
3e93fd55a231bb99b67a666bad8446a8	-0.0542858	0.66377	0.916991	1	k__Bacteria; p__Firmicutes; c__Clostridia; o__Clostridiales; f__Ruminococcaceae; g__Ruminococcus; s__
04c8be5a3a6ba2d70446812e99318905	0.0540446	0.665176	0.916991	1	k__Bacteria; p__Bacteroidetes; c__Bacteroidia; o__Bacteroidales; f__Bacteroidaceae; g__Bacteroides
904ad13c7b8512200836d5cd9fb09e1b	-0.0531366	0.670477	0.916991	1	k__Bacteria; p__Bacteroidetes; c__Bacteroidia; o__Bacteroidales; f__Rikenellaceae; g__Alistipes; s__indistinctus
447b9d6a5c17543a456c597e65b37139	-0.0527976	0.67246	0.916991	1	k__Bacteria; p__Firmicutes; c__Clostridia; o__Clostridiales; f__Lachnospiraceae; g__Coprococcus; s__
e82ab12c51a893c6d7938a16632199a8	0.0517921	0.678356	0.918076	1	k__Bacteria; p__Firmicutes; c__Clostridia; o__Clostridiales; f__Lachnospiraceae
d315a0b30c8e21db4cfe89e65c0b2bf1	-0.0489669	0.695022	0.928213	1	k__Bacteria; p__Firmicutes; c__Clostridia; o__Clostridiales; f__; g__; s__
c4f9ef34bd2919511069f409c25de6f1	0.048775	0.696159	0.928213	1	k__Bacteria; p__Bacteroidetes; c__Bacteroidia; o__Bacteroidales; f__Bacteroidaceae; g__Bacteroides; s__
40c85a458df8d5a935122ba778d4f334	0.0478478	0.701664	0.928674	1	k__Bacteria; p__Bacteroidetes; c__Bacteroidia; o__Bacteroidales; f__Bacteroidaceae; g__Bacteroides; s__
993ea35e8ad7ff6894e32247dc507e9b	0.0448464	0.719586	0.935678	1	k__Bacteria; p__Firmicutes; c__Clostridia; o__Clostridiales; f__Lachnospiraceae; g__Blautia; s__producta
51a63d18809e04591820c7e3f3acf0b4	0.0446197	0.720946	0.935678	1	k__Bacteria; p__Firmicutes; c__Clostridia; o__Clostridiales; f__Ruminococcaceae; g__; s__
2ae8a432208b85a14e86eb821c86ce2b	0.0443523	0.722551	0.935678	1	k__Bacteria; p__Firmicutes; c__Clostridia; o__Clostridiales
5860dac317300b1fe6094e958240cc7f	0.0427685	0.732082	0.941249	1	k__Bacteria; p__Firmicutes; c__Clostridia; o__Clostridiales; f__Lachnospiraceae; g__Coprococcus; s__
48d9883fd871b82d9bbc89cb0447be8c	0.0409602	0.743014	0.94711	1	k__Bacteria; p__Firmicutes; c__Clostridia; o__Clostridiales; f__Lachnospiraceae; g__Clostridium; s__aldenense
0189d0173c07f11e7586ff20eb33f5ba	-0.0398657	0.749655	0.94711	1	k__Bacteria; p__Firmicutes; c__Erysipelotrichi; o__Erysipelotrichales; f__Erysipelotrichaceae; g__; s__
0c70bdd5631104dd3d818561c9166f6c	0.0394098	0.752426	0.94711	1	k__Bacteria; p__Firmicutes; c__Clostridia; o__Clostridiales; f__Lachnospiraceae; g__Clostridium; s__lavalense
992072d045462445dc239b35300af2cc	-0.0381736	0.759957	0.949339	1	k__Bacteria; p__Bacteroidetes; c__Bacteroidia; o__Bacteroidales; f__Prevotellaceae; g__Prevotella; s__copri
bfb7bb16ab570748b3a5d099e9426af1	-0.036657	0.769226	0.949339	1	k__Bacteria; p__Firmicutes; c__Clostridia; o__Clostridiales; f__Ruminococcaceae; g__; s__
9dc78fd8f2f7cb10e190e77af61c7ecd	0.0356046	0.775677	0.949339	1	k__Bacteria; p__Firmicutes; c__Clostridia; o__Clostridiales; f__Lachnospiraceae
c1365ec008032ee718dcafaf5ac17adb	0.0355281	0.776146	0.949339	1	k__Bacteria; p__Bacteroidetes; c__Bacteroidia; o__Bacteroidales; f__Rikenellaceae; g__; s__
6bbaf2d026d54c61f24b5c5483e56842	0.0342761	0.783841	0.949339	1	k__Bacteria; p__Bacteroidetes; c__Bacteroidia; o__Bacteroidales; f__Porphyromonadaceae; g__Parabacteroides; s__distasonis
ad52a0f6646c574417ce0b13b84acfa9	0.0339512	0.785842	0.949339	1	k__Bacteria; p__Firmicutes; c__Clostridia; o__Clostridiales; f__Ruminococcaceae; g__Ruminococcus; s__bromii
3b092a59cd0e2d57483420cc994ec49c	-0.0323502	0.795719	0.953019	1	k__Bacteria; p__Firmicutes; c__Clostridia; o__Clostridiales; f__Clostridiaceae; g__Clostridium; s__celatum
6a17479edbe461431433bddb084f731e	0.0317424	0.799477	0.953019	1	k__Bacteria; p__Proteobacteria; c__Betaproteobacteria; o__Burkholderiales; f__Alcaligenaceae; g__Sutterella; s__
82c890da8759fa9477cd991a1f214b3c	0.0295617	0.812996	0.956345	1	k__Bacteria; p__Firmicutes; c__Clostridia; o__Clostridiales; f__Ruminococcaceae; g__Oscillospira; s__
6a129e8ae637c96e7bb56223913911f7	0.0269509	0.829253	0.956345	1	k__Bacteria; p__Firmicutes; c__Clostridia; o__Clostridiales; f__Lachnospiraceae; g__Coprococcus; s__
34cddd9fe152c24d78924ef25927d67c	-0.0268848	0.829666	0.956345	1	k__Bacteria; p__Firmicutes; c__Clostridia; o__Clostridiales; f__Lachnospiraceae; g__Clostridium; s__hathewayi
8f1c11c7b732265cbfc1bb7dbd0241e7	-0.0268429	0.829927	0.956345	1	k__Bacteria; p__Firmicutes; c__Clostridia; o__Clostridiales; f__Lachnospiraceae; g__; s__
3f1ed51e954b35a8108c12dd882b696b	0.026561	0.831688	0.956345	1	k__Bacteria; p__Firmicutes; c__Clostridia; o__Clostridiales; f__Ruminococcaceae; g__Oscillospira; s__
7201d53bd647437ec3de879774eba498	0.0258966	0.835839	0.956345	1	k__Bacteria; p__Actinobacteria; c__Coriobacteriia; o__Coriobacteriales; f__Coriobacteriaceae; g__Slackia; s__
a167e4d4418792dcaba877443ed0e66d	0.0229663	0.8542	0.956345	1	k__Bacteria; p__Bacteroidetes; c__Bacteroidia; o__Bacteroidales; f__[Odoribacteraceae]; g__Butyricimonas; s__
2319f9fecaef59a51537cdcb69cf5615	0.022387	0.857839	0.956345	1	k__Bacteria; p__Firmicutes; c__Clostridia; o__Clostridiales; f__Ruminococcaceae
7b2ff5940de11da4dc3bb208805dff11	0.0210762	0.866084	0.956345	1	k__Bacteria; p__Firmicutes; c__Clostridia; o__Clostridiales; f__Ruminococcaceae; g__Oscillospira; s__
1a389bf765c8ff0f92600f684fbe7ad7	0.0206079	0.869033	0.956345	1	k__Bacteria; p__Firmicutes; c__Clostridia; o__Clostridiales; f__Ruminococcaceae; g__Faecalibacterium; s__prausnitzii
8ce931b0c99ad5ed648c25483c1ca492	-0.0194409	0.87639	0.956345	1	k__Bacteria; p__Firmicutes; c__Erysipelotrichi; o__Erysipelotrichales; f__Erysipelotrichaceae; g__Clostridium; s__ramosum
0cc2420a6a4698f8bf664d50b17d26b4	-0.0191349	0.878321	0.956345	1	k__Bacteria; p__Bacteroidetes; c__Bacteroidia; o__Bacteroidales; f__Rikenellaceae; g__Alistipes; s__onderdonkii
03569e3fd843f501355f7853b0ec9361	-0.0188542	0.880093	0.956345	1	k__Bacteria; p__Proteobacteria; c__Betaproteobacteria; o__Burkholderiales; f__Alcaligenaceae; g__Sutterella; s__
fd1f139259c53276619476db0cc81913	-0.0184789	0.882463	0.956345	1	k__Bacteria; p__Firmicutes; c__Clostridia; o__Clostridiales; f__Lachnospiraceae; g__Blautia; s__
1fa555f9a74d47a6ca7a65a347bc885f	-0.0167621	0.893316	0.956345	1	k__Bacteria; p__Firmicutes; c__Clostridia; o__Clostridiales; f__Ruminococcaceae; g__Oscillospira; s__
6c4de756c45fa6e7e5adfe196f9f0039	-0.0158417	0.899143	0.956345	1	k__Bacteria; p__Firmicutes; c__Clostridia; o__Clostridiales; f__Lachnospiraceae; g__Coprococcus; s__
9099a7f671b923c7b07c12508f17270a	0.0158122	0.89933	0.956345	1	k__Bacteria; p__Firmicutes; c__Clostridia; o__Clostridiales; f__Ruminococcaceae; g__Ruminococcus; s__
ee02d6d3506da57909d5e603709a295f	-0.0155211	0.901174	0.956345	1	k__Bacteria; p__Firmicutes; c__Clostridia; o__Clostridiales; f__Lachnospiraceae; g__; s__
a6099802840e60febef8e896967b7747	0.015199	0.903215	0.956345	1	k__Bacteria; p__Firmicutes; c__Clostridia; o__Clostridiales; f__[Mogibacteriaceae]; g__; s__
340a5698fe78713b785c3bcce89df73b	0.013617	0.913248	0.961313	1	k__Bacteria; p__Bacteroidetes; c__Bacteroidia; o__Bacteroidales; f__Rikenellaceae; g__; s__
f12011ad5219b22b6ca790103333a755	0.0119403	0.923896	0.963872	1	k__Bacteria; p__Firmicutes; c__Clostridia; o__Clostridiales; f__Ruminococcaceae; g__Oscillospira; s__
77ad88eed91eef009bf64f101c96baa6	-0.0115482	0.926388	0.963872	1	k__Bacteria; p__Firmicutes; c__Clostridia; o__Clostridiales; f__Lachnospiraceae; g__Roseburia; s__
f596fa835cdfdb22d6494b012f61fff2	0.00662564	0.957727	0.990752	1	k__Bacteria; p__Firmicutes; c__Clostridia; o__Clostridiales; f__Lachnospiraceae; g__Blautia; s__
1ad289cd8f44e109fd95de0382c5b252	0.00492589	0.968566	0.993124	1	k__Bacteria; p__Firmicutes; c__Clostridia; o__Clostridiales; f__Lachnospiraceae; g__Clostridium; s__hathewayi
2fad39e365933a7f925040cb3c2a5ef8	-0.0045357	0.971054	0.993124	1	k__Bacteria; p__Actinobacteria; c__Coriobacteriia; o__Coriobacteriales; f__Coriobacteriaceae; g__; s__
149e7d5e484d157f2ac6140a2111618e	-0.00322449	0.97942	0.99602	1	k__Bacteria; p__Firmicutes; c__Clostridia; o__Clostridiales; f__Ruminococcaceae; g__Faecalibacterium; s__prausnitzii
a650f349bbdffb95b3624519d1ba72b8	nan	nan	1	nan	k__Bacteria; p__Firmicutes; c__Bacilli; o__Lactobacillales; f__Streptococcaceae; g__Streptococcus; s__
23e5edb47f5a9a45adc62dc95d595ce6	nan	nan	1	nan	k__Bacteria; p__Bacteroidetes; c__Bacteroidia; o__Bacteroidales; f__Prevotellaceae; g__Prevotella; s__copri
1986030e3c5cd5df6d869054bc96e536	nan	nan	1	nan	k__Bacteria; p__Proteobacteria; c__Gammaproteobacteria; o__Pasteurellales; f__Pasteurellaceae; g__Haemophilus; s__parainfluenzae

## Sheet: (4) 16S vs colon_CD4_CD69
Spearman correlations between 16S sequence variant relative abundance in mice and frequencies of CD69+ CD4+ T cells in mouse colons
Sequence Variant ID	Test stat.	pval	pval_fdr	pval_bon	taxonomy
1aab913302590e21a7be28b1494a3320	-0.476197	0.00958993	0.7253	1	k__Bacteria; p__Firmicutes; c__Clostridia; o__Clostridiales; f__Ruminococcaceae; g__Oscillospira; s__
7201d53bd647437ec3de879774eba498	0.430119	0.021436	0.7253	1	k__Bacteria; p__Actinobacteria; c__Coriobacteriia; o__Coriobacteriales; f__Coriobacteriaceae; g__Slackia; s__
9099a7f671b923c7b07c12508f17270a	0.420993	0.0248007	0.7253	1	k__Bacteria; p__Firmicutes; c__Clostridia; o__Clostridiales; f__Ruminococcaceae; g__Ruminococcus; s__
9dc78fd8f2f7cb10e190e77af61c7ecd	0.413576	0.027836	0.7253	1	k__Bacteria; p__Firmicutes; c__Clostridia; o__Clostridiales; f__Lachnospiraceae
458157e555a80f9ba01d9da37ef787eb	0.4099	0.0294466	0.7253	1	k__Bacteria; p__Firmicutes; c__Clostridia; o__Clostridiales; f__Ruminococcaceae; g__Oscillospira; s__
32a21601ca89d1f2629c1a9fc2de4359	0.405655	0.0313975	0.7253	1	k__Bacteria; p__Bacteroidetes; c__Bacteroidia; o__Bacteroidales; f__[Paraprevotellaceae]; g__Paraprevotella; s__
4faf0d1e462b85e630eaa40b17d8d744	0.404896	0.0317569	0.7253	1	k__Bacteria; p__Firmicutes; c__Clostridia; o__Clostridiales; f__; g__; s__
25def15fb42bed6855ede4893d27a21d	-0.403896	0.0322356	0.7253	1	k__Bacteria; p__Verrucomicrobia; c__Verrucomicrobiae; o__Verrucomicrobiales; f__Verrucomicrobiaceae; g__Akkermansia; s__muciniphila
9f4d14b114e7499772a797790d81c1db	0.360361	0.0592272	0.859019	1	k__Bacteria; p__Firmicutes; c__Clostridia; o__Clostridiales; f__Lachnospiraceae; g__Coprococcus; s__catus
8937656c16c20701c107e715bad86732	0.357865	0.0611821	0.859019	1	k__Bacteria; p__Firmicutes; c__Clostridia; o__Clostridiales; f__Lachnospiraceae; g__Roseburia; s__faecis
9f74473636e6874853d88dfcbcecff49	-0.356292	0.0624399	0.859019	1	k__Bacteria; p__Firmicutes; c__Bacilli; o__Lactobacillales; f__Streptococcaceae; g__Lactococcus; s__
ea3433f2c148c6fae4cc2e9ae197f5b8	0.338826	0.0777606	0.859019	1	k__Bacteria; p__Firmicutes; c__Clostridia; o__Clostridiales; f__Peptostreptococcaceae
0681937d15d01090c93f3fb99998d90c	0.336735	0.0797692	0.859019	1	k__Bacteria; p__Proteobacteria; c__Deltaproteobacteria; o__Desulfovibrionales; f__Desulfovibrionaceae; g__Desulfovibrio; s__
fea3411c847e6627afb5e78b88e2e9af	-0.336368	0.0801258	0.859019	1	k__Bacteria; p__Firmicutes; c__Clostridia; o__Clostridiales; f__Lachnospiraceae; g__[Ruminococcus]; s__torques
457d3865cf0a4bc602a07d8d5324388f	-0.332641	0.0838138	0.859019	1	k__Bacteria; p__Firmicutes; c__Clostridia; o__Clostridiales; f__Lachnospiraceae; g__; s__
c5b4c6b372dbc13b6a7f2d466fc7335f	-0.329605	0.0869101	0.859019	1	k__Bacteria; p__Firmicutes; c__Clostridia; o__Clostridiales; f__Lachnospiraceae
eea6b86c0c75e740670ccc50613b1b23	-0.326556	0.0901053	0.859019	1	k__Bacteria; p__Firmicutes; c__Clostridia; o__Clostridiales; f__Lachnospiraceae; g__Blautia; s__
bda6b6e7da7508c68057140e7bd6cd8d	0.321634	0.0954465	0.859019	1	k__Bacteria; p__Firmicutes; c__Clostridia; o__Clostridiales; f__Ruminococcaceae; g__Oscillospira; s__
217185aee687740c4fa3cc0aa17ee4ff	0.321634	0.0954465	0.859019	1	k__Bacteria; p__Firmicutes; c__Erysipelotrichi; o__Erysipelotrichales; f__Erysipelotrichaceae; g__Catenibacterium; s__
447b9d6a5c17543a456c597e65b37139	0.321634	0.0954465	0.859019	1	k__Bacteria; p__Firmicutes; c__Clostridia; o__Clostridiales; f__Lachnospiraceae; g__Coprococcus; s__
03569e3fd843f501355f7853b0ec9361	-0.315605	0.102303	0.876882	1	k__Bacteria; p__Proteobacteria; c__Betaproteobacteria; o__Burkholderiales; f__Alcaligenaceae; g__Sutterella; s__
d061a99148d649c4eca4836c5f4b5b68	-0.308954	0.110279	0.902282	1	k__Bacteria; p__Firmicutes; c__Erysipelotrichi; o__Erysipelotrichales; f__Erysipelotrichaceae; g__; s__
ee02d6d3506da57909d5e603709a295f	0.295842	0.127314	0.919786	1	k__Bacteria; p__Firmicutes; c__Clostridia; o__Clostridiales; f__Lachnospiraceae; g__; s__
8f1c11c7b732265cbfc1bb7dbd0241e7	-0.294203	0.129569	0.919786	1	k__Bacteria; p__Firmicutes; c__Clostridia; o__Clostridiales; f__Lachnospiraceae; g__; s__
c942f59feffce9c3ab527135de234101	-0.293693	0.130276	0.919786	1	k__Bacteria; p__Firmicutes; c__Clostridia; o__Clostridiales; f__Lachnospiraceae; g__Roseburia; s__inulinivorans
2fad39e365933a7f925040cb3c2a5ef8	0.291848	0.132858	0.919786	1	k__Bacteria; p__Actinobacteria; c__Coriobacteriia; o__Coriobacteriales; f__Coriobacteriaceae; g__; s__
149e7d5e484d157f2ac6140a2111618e	-0.287731	0.138753	0.925017	1	k__Bacteria; p__Firmicutes; c__Clostridia; o__Clostridiales; f__Ruminococcaceae; g__Faecalibacterium; s__prausnitzii
bad4f7c5ada34a1f813946abcfe5c556	-0.281232	0.148431	0.931477	1	k__Bacteria; p__Firmicutes; c__Clostridia; o__Clostridiales; f__; g__; s__
0c70bdd5631104dd3d818561c9166f6c	-0.28016	0.150071	0.931477	1	k__Bacteria; p__Firmicutes; c__Clostridia; o__Clostridiales; f__Lachnospiraceae; g__Clostridium; s__lavalense
ada85ea79666bce780693d3893d349cd	-0.269337	0.167358	0.990004	1	k__Bacteria; p__Firmicutes; c__Clostridia; o__Clostridiales; f__Ruminococcaceae; g__; s__
7ebc04cb539befd9f2e7faa131628c66	0.261528	0.180655	0.990004	1	k__Bacteria; p__Firmicutes; c__Clostridia; o__Clostridiales; f__[Mogibacteriaceae]; g__; s__
2a13ecb6c618ddf8154298c69336dd8e	-0.257733	0.187372	0.990004	1	k__Bacteria; p__Firmicutes; c__Erysipelotrichi; o__Erysipelotrichales; f__Erysipelotrichaceae; g__Clostridium; s__spiroforme
72d6ddeb60679dd2e2844fe039e1a760	0.257557	0.187688	0.990004	1	k__Bacteria; p__Proteobacteria; c__Deltaproteobacteria; o__Desulfovibrionales; f__Desulfovibrionaceae; g__; s__
8a83cfd5eb074b5dbc6118eb03ef915e	0.255727	0.190991	0.990004	1	k__Bacteria; p__Bacteroidetes; c__Bacteroidia; o__Bacteroidales; f__[Odoribacteraceae]; g__Butyricimonas; s__
010f0ac2691bc0be12d0633d4b5d2cc4	-0.25445	0.193319	0.990004	1	k__Bacteria; p__Firmicutes; c__Clostridia; o__Clostridiales; f__Ruminococcaceae; g__Faecalibacterium; s__prausnitzii
3f55a8ca784ae7190790023a30cd859c	0.251326	0.199093	0.990004	1	k__Bacteria; p__Bacteroidetes; c__Bacteroidia; o__Bacteroidales; f__Porphyromonadaceae; g__Parabacteroides; s__gordonii
04195686f2b70585790ec75320de0d6f	0.248983	0.203501	0.990004	1	k__Bacteria; p__Proteobacteria; c__Gammaproteobacteria; o__Enterobacteriales; f__Enterobacteriaceae
fd1f139259c53276619476db0cc81913	-0.242318	0.216393	1	1	k__Bacteria; p__Firmicutes; c__Clostridia; o__Clostridiales; f__Lachnospiraceae; g__Blautia; s__
bd0f4e14387ee1ac7e5fe586cadbbed4	-0.242096	0.216831	1	1	k__Bacteria; p__Firmicutes; c__Clostridia; o__Clostridiales; f__Christensenellaceae; g__; s__
8ce931b0c99ad5ed648c25483c1ca492	0.237314	0.226421	1	1	k__Bacteria; p__Firmicutes; c__Erysipelotrichi; o__Erysipelotrichales; f__Erysipelotrichaceae; g__Clostridium; s__ramosum
a24dae6b87885a55d81df1ea6d1abaf5	-0.232359	0.236647	1	1	k__Bacteria; p__Firmicutes; c__Clostridia; o__Clostridiales; f__Lachnospiraceae; g__; s__
e82ab12c51a893c6d7938a16632199a8	0.227038	0.24796	1	1	k__Bacteria; p__Firmicutes; c__Clostridia; o__Clostridiales; f__Lachnospiraceae
1527fd8b14037f53b8edb26b111e1f72	-0.226335	0.249479	1	1	k__Bacteria; p__Firmicutes; c__Clostridia; o__Clostridiales; f__Lachnospiraceae; g__; s__
59196a586276f0be745d0e334fc071c6	-0.222053	0.258867	1	1	k__Bacteria; p__Firmicutes; c__Clostridia; o__Clostridiales; f__Lachnospiraceae; g__Blautia; s__
992072d045462445dc239b35300af2cc	-0.216898	0.270465	1	1	k__Bacteria; p__Bacteroidetes; c__Bacteroidia; o__Bacteroidales; f__Prevotellaceae; g__Prevotella; s__copri
686d42b9552375c3b61301ae5605e3a2	-0.21471	0.275484	1	1	k__Bacteria; p__Firmicutes; c__Clostridia; o__Clostridiales; f__Lachnospiraceae; g__Roseburia; s__
86deb5cf8d6f29d383136e0d09863b69	-0.214581	0.275783	1	1	k__Bacteria; p__Firmicutes; c__Erysipelotrichi; o__Erysipelotrichales; f__Erysipelotrichaceae; g__Holdemania; s__
60c57911662a9159dfdd0fc05d975a55	0.213149	0.279102	1	1	k__Bacteria; p__Firmicutes; c__Clostridia; o__Clostridiales; f__Ruminococcaceae; g__Gemmiger; s__formicilis
ea2b0e4a93c24c6c3661cbe347f93b74	-0.210469	0.285381	1	1	k__Bacteria; p__Bacteroidetes; c__Bacteroidia; o__Bacteroidales; f__Bacteroidaceae; g__Bacteroides; s__uniformis
ac5402de1ddf427ab8d2b0a8a0a44f19	0.209661	0.287292	1	1	k__Bacteria; p__Bacteroidetes; c__Bacteroidia; o__Bacteroidales; f__Bacteroidaceae; g__Bacteroides; s__
c1365ec008032ee718dcafaf5ac17adb	-0.208264	0.290612	1	1	k__Bacteria; p__Bacteroidetes; c__Bacteroidia; o__Bacteroidales; f__Rikenellaceae; g__; s__
d315a0b30c8e21db4cfe89e65c0b2bf1	-0.208064	0.29109	1	1	k__Bacteria; p__Firmicutes; c__Clostridia; o__Clostridiales; f__; g__; s__
3e93fd55a231bb99b67a666bad8446a8	-0.204224	0.300351	1	1	k__Bacteria; p__Firmicutes; c__Clostridia; o__Clostridiales; f__Ruminococcaceae; g__Ruminococcus; s__
8bb5ff097e0707dca3fe5860af20f4a6	-0.2021	0.30555	1	1	k__Bacteria; p__Bacteroidetes; c__Bacteroidia; o__Bacteroidales; f__Rikenellaceae; g__; s__
363c1c39d58bce4fc3218659d0944258	0.201598	0.306785	1	1	k__Bacteria; p__Firmicutes; c__Clostridia; o__Clostridiales; f__Lachnospiraceae
539ca948741b9a713eb781d4281b23fc	0.196295	0.320038	1	1	k__Bacteria; p__Firmicutes; c__Clostridia; o__Clostridiales; f__Ruminococcaceae; g__Anaerotruncus; s__
34cddd9fe152c24d78924ef25927d67c	-0.186864	0.34444	1	1	k__Bacteria; p__Firmicutes; c__Clostridia; o__Clostridiales; f__Lachnospiraceae; g__Clostridium; s__hathewayi
57e77761c7d4464a3968f059b4a9afcc	-0.186042	0.346618	1	1	k__Bacteria; p__Firmicutes; c__Clostridia; o__Clostridiales; f__Ruminococcaceae; g__; s__
180b74e94caf35fac5e1f0f4b7ad9d9f	0.185346	0.348466	1	1	k__Bacteria; p__Bacteroidetes; c__Bacteroidia; o__Bacteroidales; f__[Odoribacteraceae]; g__Odoribacter; s__
a678fc12f8ade13c2f9c76d3d5c1cea0	0.180291	0.362075	1	1	k__Bacteria; p__Firmicutes; c__Clostridia; o__Clostridiales; f__Veillonellaceae; g__Phascolarctobacterium; s__
c162a4f3943238810eba8a25f0563cca	-0.174151	0.37901	1	1	k__Bacteria; p__Bacteroidetes; c__Bacteroidia; o__Bacteroidales; f__Bacteroidaceae; g__Bacteroides
fdb1c35a8dab336d65ed22d796e71e4b	0.168699	0.394415	1	1	k__Bacteria; p__Actinobacteria; c__Coriobacteriia; o__Coriobacteriales; f__Coriobacteriaceae; g__; s__
95c5af385d373db8539f91a1a3b334a8	-0.168399	0.395275	1	1	k__Bacteria; p__Firmicutes; c__Clostridia; o__Clostridiales; f__Ruminococcaceae; g__; s__
c82032c40c98975f71892e4be561c87a	-0.167697	0.397286	1	1	k__Bacteria; p__Firmicutes; c__Clostridia; o__Clostridiales; f__Ruminococcaceae; g__Oscillospira; s__
b153e0852342c0738da791930625716f	0.163029	0.410802	1	1	k__Bacteria; p__Firmicutes; c__Erysipelotrichi; o__Erysipelotrichales; f__Erysipelotrichaceae; g__[Eubacterium]; s__biforme
340a5698fe78713b785c3bcce89df73b	0.161766	0.4145	1	1	k__Bacteria; p__Bacteroidetes; c__Bacteroidia; o__Bacteroidales; f__Rikenellaceae; g__; s__
40a6b537d995aeb12b0100e2cb6ad879	0.161021	0.416692	1	1	k__Bacteria; p__Firmicutes; c__Clostridia; o__Clostridiales; f__Lachnospiraceae; g__Blautia; s__
1a389bf765c8ff0f92600f684fbe7ad7	-0.16005	0.419556	1	1	k__Bacteria; p__Firmicutes; c__Clostridia; o__Clostridiales; f__Ruminococcaceae; g__Faecalibacterium; s__prausnitzii
7b2ff5940de11da4dc3bb208805dff11	0.159737	0.420484	1	1	k__Bacteria; p__Firmicutes; c__Clostridia; o__Clostridiales; f__Ruminococcaceae; g__Oscillospira; s__
552e00cb506f739acaf08aa5641f9d84	0.159151	0.422219	1	1	k__Bacteria; p__Firmicutes; c__Clostridia; o__Clostridiales; f__Lachnospiraceae
2c1dcc76478dfbb19fa59690738202c6	0.156172	0.431105	1	1	k__Bacteria; p__Firmicutes; c__Clostridia; o__Clostridiales; f__Lachnospiraceae; g__[Ruminococcus]; s__gnavus
b2ab597a902ff227a5ba76030cd6002e	-0.154053	0.437484	1	1	k__Bacteria; p__Firmicutes; c__Clostridia; o__Clostridiales; f__Ruminococcaceae
588a23811b3e98af68f4f0fb24a0daa8	-0.148888	0.453247	1	1	k__Bacteria; p__Firmicutes; c__Clostridia; o__Clostridiales; f__Lachnospiraceae; g__Coprococcus; s__
f45b62ab6ec22fb20364a7e05088158f	-0.148888	0.453247	1	1	k__Bacteria; p__Firmicutes; c__Clostridia; o__Clostridiales; f__Lachnospiraceae
79280cea51a6fe8a3432b2f266dd34db	0.147193	0.45848	1	1	k__Bacteria; p__Firmicutes; c__Clostridia; o__Clostridiales; f__Ruminococcaceae; g__Faecalibacterium; s__prausnitzii
8720f9ecd2331ce68e2896df1bf2d977	0.144631	0.466455	1	1	k__Bacteria; p__Actinobacteria; c__Coriobacteriia; o__Coriobacteriales; f__Coriobacteriaceae; g__Collinsella; s__aerofaciens
d6bb5703483ac68992e09ce17683c52f	-0.142871	0.471971	1	1	k__Bacteria; p__Firmicutes; c__Clostridia; o__Clostridiales; f__Ruminococcaceae; g__; s__
4c2189b6b5ced3cb80093414e9449de9	-0.142351	0.473607	1	1	k__Bacteria; p__Firmicutes; c__Clostridia; o__Clostridiales; f__Ruminococcaceae
41239266f2952a56a313fc4798f28a1c	-0.141658	0.475794	1	1	k__Bacteria; p__Firmicutes; c__Clostridia; o__Clostridiales; f__; g__; s__
3128e057b1d4f320961e4da677724613	-0.141435	0.476497	1	1	k__Bacteria; p__Firmicutes; c__Clostridia; o__Clostridiales; f__Lachnospiraceae; g__Clostridium; s__symbiosum
46d8ab5615f60d7b522f3590976668be	0.139727	0.48191	1	1	k__Bacteria; p__Firmicutes; c__Clostridia; o__Clostridiales; f__; g__; s__
1e6fb78e2244ca940f9fc31d88d711dc	0.136899	0.490935	1	1	k__Bacteria; p__Firmicutes; c__Clostridia; o__Clostridiales; f__[Mogibacteriaceae]; g__Mogibacterium; s__
39bb3fb5b2257fd2eacca408dc42c5d1	-0.135285	0.496125	1	1	k__Bacteria; p__Firmicutes; c__Clostridia; o__Clostridiales; f__Lachnospiraceae; g__; s__
cae14798faeabb8e1b8840e712839921	-0.132564	0.504935	1	1	k__Bacteria; p__Bacteroidetes; c__Bacteroidia; o__Bacteroidales; f__Rikenellaceae; g__Alistipes; s__finegoldii
6c7fa77831ae630967a6fbfc8ee47901	0.132407	0.505446	1	1	k__Bacteria; p__Firmicutes; c__Clostridia; o__Clostridiales; f__Lachnospiraceae; g__Clostridium; s__clostridioforme
2ae8a432208b85a14e86eb821c86ce2b	0.131161	0.509507	1	1	k__Bacteria; p__Firmicutes; c__Clostridia; o__Clostridiales
251429848560a80abcb96640ceb102db	0.131036	0.509916	1	1	k__Bacteria; p__Firmicutes; c__Clostridia; o__Clostridiales; f__Lachnospiraceae; g__; s__
0189d0173c07f11e7586ff20eb33f5ba	0.13086	0.510489	1	1	k__Bacteria; p__Firmicutes; c__Erysipelotrichi; o__Erysipelotrichales; f__Erysipelotrichaceae; g__; s__
3b092a59cd0e2d57483420cc994ec49c	0.130744	0.510869	1	1	k__Bacteria; p__Firmicutes; c__Clostridia; o__Clostridiales; f__Clostridiaceae; g__Clostridium; s__celatum
e5a43b018c81cedd19e9a5354d32d469	-0.128676	0.517653	1	1	k__Bacteria; p__Bacteroidetes; c__Bacteroidia; o__Bacteroidales; f__Bacteroidaceae; g__Bacteroides; s__
f7686a74ca2d3729eb66305e8a26309b	-0.126371	0.525265	1	1	k__Bacteria; p__Firmicutes; c__Clostridia; o__Clostridiales; f__Lachnospiraceae; g__Coprococcus; s__
1ad289cd8f44e109fd95de0382c5b252	-0.126082	0.526222	1	1	k__Bacteria; p__Firmicutes; c__Clostridia; o__Clostridiales; f__Lachnospiraceae; g__Clostridium; s__hathewayi
138daeaeee1211d2a3d8502b8fe23b2a	0.120256	0.545707	1	1	k__Bacteria; p__Bacteroidetes; c__Bacteroidia; o__Bacteroidales; f__S24-7; g__; s__
7c82a2ef7685c5c6dc3080f56033cee9	0.119358	0.548742	1	1	k__Bacteria; p__Proteobacteria; c__Betaproteobacteria; o__Burkholderiales; f__Oxalobacteraceae; g__Oxalobacter; s__formigenes
1ef782a559e3e0a4ab42516e0a2c828f	-0.113929	0.567233	1	1	k__Bacteria; p__Firmicutes; c__Clostridia; o__Clostridiales; f__Lachnospiraceae; g__; s__
0f92fcc184a951ff8b0914467ad2f8f9	-0.110602	0.578703	1	1	k__Bacteria; p__Proteobacteria; c__Deltaproteobacteria; o__Desulfovibrionales; f__Desulfovibrionaceae; g__Bilophila; s__
0f6200a5b77099113b52eea9a8645181	0.110464	0.579181	1	1	k__Bacteria; p__Firmicutes; c__Erysipelotrichi; o__Erysipelotrichales; f__Erysipelotrichaceae; g__[Eubacterium]; s__biforme
a66dd8d31584930c2b0f811f572dddcf	-0.108523	0.585918	1	1	k__Bacteria; p__Bacteroidetes; c__Bacteroidia; o__Bacteroidales; f__Porphyromonadaceae; g__Parabacteroides; s__distasonis
8a261f382a739bbc5f9494b2c64c2744	0.107211	0.590491	1	1	k__Bacteria; p__Firmicutes; c__Clostridia; o__Clostridiales; f__Lachnospiraceae; g__Coprococcus; s__
90c2b51afe404951ec89bd52c7ae1f58	0.106392	0.593356	1	1	k__Bacteria; p__Firmicutes; c__Clostridia; o__Clostridiales; f__Lachnospiraceae; g__Dorea; s__
89aabf43d24dd5bd0fd0f5aca189d341	-0.104791	0.598969	1	1	k__Bacteria; p__Firmicutes; c__Clostridia; o__Clostridiales; f__Lachnospiraceae; g__Dorea; s__formicigenerans
f10155af1849a17996f302d71b32398c	-0.104791	0.598969	1	1	k__Bacteria; p__Firmicutes; c__Clostridia; o__Clostridiales; f__Lachnospiraceae
96b08b31f324f113c7b260a50f09860c	0.103759	0.602596	1	1	k__Bacteria; p__Bacteroidetes; c__Bacteroidia; o__Bacteroidales; f__[Odoribacteraceae]; g__Butyricimonas; s__
2a99ec1157a90661db7ff643b82f1914	0.100324	0.614746	1	1	k__Bacteria; p__Bacteroidetes; c__Bacteroidia; o__Bacteroidales; f__Bacteroidaceae; g__Bacteroides; s__fragilis
04c8be5a3a6ba2d70446812e99318905	-0.0999514	0.616068	1	1	k__Bacteria; p__Bacteroidetes; c__Bacteroidia; o__Bacteroidales; f__Bacteroidaceae; g__Bacteroides
6a17479edbe461431433bddb084f731e	-0.099446	0.617865	1	1	k__Bacteria; p__Proteobacteria; c__Betaproteobacteria; o__Burkholderiales; f__Alcaligenaceae; g__Sutterella; s__
40c85a458df8d5a935122ba778d4f334	0.0982761	0.622033	1	1	k__Bacteria; p__Bacteroidetes; c__Bacteroidia; o__Bacteroidales; f__Bacteroidaceae; g__Bacteroides; s__
f738d6eb5441459c12e96023d56dafcf	-0.0963612	0.628879	1	1	k__Bacteria; p__Firmicutes; c__Clostridia; o__Clostridiales; f__Lachnospiraceae; g__Coprococcus; s__
5860dac317300b1fe6094e958240cc7f	0.0957604	0.631033	1	1	k__Bacteria; p__Firmicutes; c__Clostridia; o__Clostridiales; f__Lachnospiraceae; g__Coprococcus; s__
2319f9fecaef59a51537cdcb69cf5615	0.094927	0.634026	1	1	k__Bacteria; p__Firmicutes; c__Clostridia; o__Clostridiales; f__Ruminococcaceae
f9f5f08e8da4cc9740518223846563db	0.0889716	0.65557	1	1	k__Bacteria; p__Bacteroidetes; c__Bacteroidia; o__Bacteroidales; f__Rikenellaceae; g__; s__
4311a44a7d56ce4086afad3e75bedd6e	0.0859803	0.666493	1	1	k__Bacteria; p__Firmicutes; c__Clostridia; o__Clostridiales; f__Ruminococcaceae
4be97abf1ab678a8322783fab899c3a4	-0.0857373	0.667384	1	1	k__Bacteria; p__Firmicutes; c__Clostridia; o__Clostridiales; f__Ruminococcaceae; g__Anaerofilum; s__
77ad88eed91eef009bf64f101c96baa6	0.0845209	0.671846	1	1	k__Bacteria; p__Firmicutes; c__Clostridia; o__Clostridiales; f__Lachnospiraceae; g__Roseburia; s__
a3607a88a8ed64e24a374847b23e404f	-0.0792965	0.691134	1	1	k__Bacteria; p__Firmicutes; c__Clostridia; o__Clostridiales; f__Ruminococcaceae; g__Ruminococcus; s__
74ec9fe6ffab4ecff6d5def74298a825	0.0778015	0.696688	1	1	k__Bacteria; p__Firmicutes; c__Clostridia; o__Clostridiales; f__Lachnospiraceae; g__Clostridium
e2c3ff4f647112723741aa72087f1bfa	0.077091	0.699333	1	1	k__Bacteria; p__Actinobacteria; c__Actinobacteria; o__Bifidobacteriales; f__Bifidobacteriaceae; g__Bifidobacterium
3233034b11dfc584717d9264882a4fce	-0.076632	0.701043	1	1	k__Bacteria; p__Firmicutes; c__Clostridia; o__Clostridiales; f__Ruminococcaceae
cc968157f7691aab95df444e8cd103e2	-0.0747336	0.708132	1	1	k__Bacteria; p__Firmicutes; c__Clostridia; o__Clostridiales; f__Clostridiaceae; g__Clostridium; s__
10155b2834300619ce0102110a37b057	0.0729017	0.714995	1	1	k__Bacteria; p__Firmicutes; c__Clostridia; o__Clostridiales; f__Lachnospiraceae; g__; s__
a6099802840e60febef8e896967b7747	0.0715095	0.720224	1	1	k__Bacteria; p__Firmicutes; c__Clostridia; o__Clostridiales; f__[Mogibacteriaceae]; g__; s__
c5af8314e36eaed98fc88f181f539e8f	0.0712576	0.721172	1	1	k__Bacteria; p__Firmicutes; c__Clostridia; o__Clostridiales; f__Lachnospiraceae; g__Blautia
e6a34eb113dba66df0b8bbec907a8f5d	-0.0706069	0.723622	1	1	k__Bacteria; p__Bacteroidetes; c__Bacteroidia; o__Bacteroidales; f__Rikenellaceae; g__Alistipes; s__putredinis
113ce005a880987438bdbe19ee22add8	0.0699121	0.72624	1	1	k__Bacteria; p__Firmicutes; c__Bacilli; o__Turicibacterales; f__Turicibacteraceae; g__Turicibacter; s__
0b05a2e48cdc5f9e766bb0f4c209d4b4	0.0680353	0.733327	1	1	k__Bacteria; p__Firmicutes; c__Clostridia; o__Clostridiales; f__Ruminococcaceae; g__Oscillospira; s__
059c8f8bb468064b134ea6d3661761ea	-0.0672619	0.736254	1	1	k__Bacteria; p__Firmicutes; c__Clostridia; o__Clostridiales; f__Lachnospiraceae; g__Lachnospira; s__
30207d209491dfb7de83344e77fd6fbd	0.0667372	0.738242	1	1	k__Bacteria; p__Firmicutes; c__Clostridia; o__Clostridiales; f__; g__; s__
ad52a0f6646c574417ce0b13b84acfa9	-0.0642046	0.747858	1	1	k__Bacteria; p__Firmicutes; c__Clostridia; o__Clostridiales; f__Ruminococcaceae; g__Ruminococcus; s__bromii
0cc2420a6a4698f8bf664d50b17d26b4	0.0638714	0.749126	1	1	k__Bacteria; p__Bacteroidetes; c__Bacteroidia; o__Bacteroidales; f__Rikenellaceae; g__Alistipes; s__onderdonkii
48d9883fd871b82d9bbc89cb0447be8c	0.0638525	0.749198	1	1	k__Bacteria; p__Firmicutes; c__Clostridia; o__Clostridiales; f__Lachnospiraceae; g__Clostridium; s__aldenense
74923f4bbde849e27fc4eda25d757e2a	-0.0588729	0.768219	1	1	k__Bacteria; p__Firmicutes; c__Erysipelotrichi; o__Erysipelotrichales; f__Erysipelotrichaceae; g__[Eubacterium]; s__dolichum
b0645cbec7653c887cb868a248d95874	0.0586616	0.769029	1	1	k__Bacteria; p__Firmicutes; c__Clostridia; o__Clostridiales; f__Ruminococcaceae; g__Faecalibacterium; s__prausnitzii
993ea35e8ad7ff6894e32247dc507e9b	-0.0554095	0.781526	1	1	k__Bacteria; p__Firmicutes; c__Clostridia; o__Clostridiales; f__Lachnospiraceae; g__Blautia; s__producta
7ce470a3f833253f6d667fa6830abe07	-0.0550757	0.782811	1	1	k__Bacteria; p__Firmicutes; c__Clostridia; o__Clostridiales; f__Lachnospiraceae; g__[Ruminococcus]; s__
919db619ad90cc6b09b31c83d5719da9	-0.052997	0.790829	1	1	k__Bacteria; p__Firmicutes; c__Clostridia; o__Clostridiales; f__Ruminococcaceae; g__Oscillospira; s__
4b548f1f6fc22f32237396b7d4ffee6e	-0.0452743	0.820792	1	1	k__Bacteria; p__Firmicutes; c__Clostridia; o__Clostridiales; f__Ruminococcaceae; g__Oscillospira; s__
f12011ad5219b22b6ca790103333a755	0.0435118	0.827665	1	1	k__Bacteria; p__Firmicutes; c__Clostridia; o__Clostridiales; f__Ruminococcaceae; g__Oscillospira; s__
7e17a5137fd9dab8c02617a186088c4d	0.0425434	0.831448	1	1	k__Bacteria; p__Firmicutes; c__Clostridia; o__Clostridiales; f__Ruminococcaceae; g__; s__
c4f9ef34bd2919511069f409c25de6f1	-0.0415723	0.835244	1	1	k__Bacteria; p__Bacteroidetes; c__Bacteroidia; o__Bacteroidales; f__Bacteroidaceae; g__Bacteroides; s__
bfb7bb16ab570748b3a5d099e9426af1	0.0413613	0.836069	1	1	k__Bacteria; p__Firmicutes; c__Clostridia; o__Clostridiales; f__Ruminococcaceae; g__; s__
f596fa835cdfdb22d6494b012f61fff2	-0.0412229	0.83661	1	1	k__Bacteria; p__Firmicutes; c__Clostridia; o__Clostridiales; f__Lachnospiraceae; g__Blautia; s__
1fa555f9a74d47a6ca7a65a347bc885f	-0.0409753	0.837579	1	1	k__Bacteria; p__Firmicutes; c__Clostridia; o__Clostridiales; f__Ruminococcaceae; g__Oscillospira; s__
370829fece3190f1a8efccf50b7d0921	-0.0405036	0.839425	1	1	k__Bacteria; p__Firmicutes; c__Clostridia; o__Clostridiales; f__Ruminococcaceae; g__Oscillospira; s__
59597cd430deea6d8e0908dcd6db7e50	-0.0402978	0.840231	1	1	k__Bacteria; p__Proteobacteria; c__Betaproteobacteria; o__Burkholderiales; f__Alcaligenaceae; g__Sutterella; s__
959d48a11e3b26c9268f0bd1dae6ec40	-0.0401558	0.840787	1	1	k__Bacteria; p__Firmicutes; c__Clostridia; o__Clostridiales; f__Lachnospiraceae; g__Blautia; s__obeum
ad7bc2bb6e1ec90a9bc3c8949bce80d6	0.0388678	0.845834	1	1	k__Bacteria; p__Firmicutes; c__Clostridia; o__Clostridiales; f__Lachnospiraceae; g__[Ruminococcus]; s__gnavus
d39f37b814ebd81091a949f8bd9d1710	-0.0380235	0.849145	1	1	k__Bacteria; p__Bacteroidetes; c__Bacteroidia; o__Bacteroidales; f__Bacteroidaceae; g__Bacteroides; s__caccae
32382a0f5831da5faee464d011b5616c	-0.0367623	0.854096	1	1	k__Bacteria; p__Firmicutes; c__Clostridia; o__Clostridiales; f__Lachnospiraceae; g__Lachnobacterium; s__
ba88d4e4e6a24ecc2a5aab6bdfbb77f5	0.0366883	0.854387	1	1	k__Bacteria; p__Firmicutes; c__Clostridia; o__Clostridiales; f__Ruminococcaceae; g__Oscillospira; s__
b955f67a541a149dd3b179dc62d37a72	0.0352606	0.859999	1	1	k__Bacteria; p__Firmicutes; c__Clostridia; o__Clostridiales; f__[Mogibacteriaceae]; g__; s__
3f1ed51e954b35a8108c12dd882b696b	-0.0344864	0.863044	1	1	k__Bacteria; p__Firmicutes; c__Clostridia; o__Clostridiales; f__Ruminococcaceae; g__Oscillospira; s__
6a129e8ae637c96e7bb56223913911f7	0.0336988	0.866144	1	1	k__Bacteria; p__Firmicutes; c__Clostridia; o__Clostridiales; f__Lachnospiraceae; g__Coprococcus; s__
2b982979f2401a8bc447d7141879e9b2	-0.0330652	0.86864	1	1	k__Bacteria; p__Firmicutes; c__Clostridia; o__Clostridiales; f__Lachnospiraceae
877f27b47c85f6b2d3cf8a6aa86def40	0.0324048	0.871242	1	1	k__Bacteria; p__Firmicutes; c__Clostridia; o__Clostridiales; f__Lachnospiraceae; g__; s__
4c731267e801c2afe253b5cbb58bdd24	-0.0285354	0.886515	1	1	k__Bacteria; p__Firmicutes; c__Clostridia; o__Clostridiales; f__Lachnospiraceae; g__Dorea; s__
599ba6458e91e2527f358f547ea39261	-0.0282164	0.887776	1	1	k__Bacteria; p__Firmicutes; c__Clostridia; o__Clostridiales; f__Lachnospiraceae; g__Blautia; s__
a167e4d4418792dcaba877443ed0e66d	-0.0250803	0.900185	1	1	k__Bacteria; p__Bacteroidetes; c__Bacteroidia; o__Bacteroidales; f__[Odoribacteraceae]; g__Butyricimonas; s__
6bbaf2d026d54c61f24b5c5483e56842	0.0236916	0.905687	1	1	k__Bacteria; p__Bacteroidetes; c__Bacteroidia; o__Bacteroidales; f__Porphyromonadaceae; g__Parabacteroides; s__distasonis
d05c86b5bfc092d8677507fb1eae8d66	-0.0236427	0.905881	1	1	k__Bacteria; p__Firmicutes; c__Clostridia; o__Clostridiales; f__Ruminococcaceae; g__Ruminococcus; s__
3d766867c97f511431bf97e059d6498f	0.022819	0.909147	1	1	k__Bacteria; p__Bacteroidetes; c__Bacteroidia; o__Bacteroidales; f__Porphyromonadaceae; g__Parabacteroides; s__
82c890da8759fa9477cd991a1f214b3c	0.0198003	0.921127	1	1	k__Bacteria; p__Firmicutes; c__Clostridia; o__Clostridiales; f__Ruminococcaceae; g__Oscillospira; s__
2403a466dd6d1e4f551d80394c2aa994	0.0188363	0.924956	1	1	k__Bacteria; p__Bacteroidetes; c__Bacteroidia; o__Bacteroidales; f__[Paraprevotellaceae]; g__Paraprevotella; s__
61795ee8e60f4a0f66080ab812573fb8	-0.0182011	0.92748	1	1	k__Bacteria; p__Firmicutes; c__Clostridia; o__Clostridiales; f__Lachnospiraceae
b1f2146bef78066448576fceeb6b644b	0.0179832	0.928346	1	1	k__Bacteria; p__Firmicutes; c__Clostridia; o__Clostridiales; f__Lachnospiraceae; g__[Ruminococcus]; s__
92f000f936d3f349c5e7719a5edc5078	0.0137264	0.945279	1	1	k__Bacteria; p__Firmicutes; c__Clostridia; o__Clostridiales; f__Lachnospiraceae; g__; s__
51a63d18809e04591820c7e3f3acf0b4	-0.0128504	0.948767	1	1	k__Bacteria; p__Firmicutes; c__Clostridia; o__Clostridiales; f__Ruminococcaceae; g__; s__
be17b29b03ed02bed133932284568d16	-0.0119124	0.952502	1	1	k__Bacteria; p__Firmicutes; c__Clostridia; o__Clostridiales; f__Ruminococcaceae
ca9dec36ad0aa5a1473144ddcb74951d	0.00917208	0.96342	1	1	k__Bacteria; p__Firmicutes; c__Clostridia; o__Clostridiales; f__Ruminococcaceae
2ab8310e1e510f8045c7f4d191fa36be	0.00179898	0.992823	1	1	k__Bacteria; p__Firmicutes; c__Clostridia; o__Clostridiales; f__Lachnospiraceae; g__; s__
436497b0e3edb384200f5b9b82883182	0.00173049	0.993096	1	1	k__Bacteria; p__Firmicutes; c__Clostridia; o__Clostridiales; f__Ruminococcaceae; g__; s__
904ad13c7b8512200836d5cd9fb09e1b	-0.00163901	0.993461	1	1	k__Bacteria; p__Bacteroidetes; c__Bacteroidia; o__Bacteroidales; f__Rikenellaceae; g__Alistipes; s__indistinctus
a650f349bbdffb95b3624519d1ba72b8	nan	nan	1	nan	k__Bacteria; p__Firmicutes; c__Bacilli; o__Lactobacillales; f__Streptococcaceae; g__Streptococcus; s__
23e5edb47f5a9a45adc62dc95d595ce6	nan	nan	1	nan	k__Bacteria; p__Bacteroidetes; c__Bacteroidia; o__Bacteroidales; f__Prevotellaceae; g__Prevotella; s__copri
6c4de756c45fa6e7e5adfe196f9f0039	nan	nan	1	nan	k__Bacteria; p__Firmicutes; c__Clostridia; o__Clostridiales; f__Lachnospiraceae; g__Coprococcus; s__
de6891b6f7a1f35bd9ccbc058b9e1a77	nan	nan	1	nan	k__Bacteria; p__Firmicutes; c__Clostridia; o__Clostridiales; f__Lachnospiraceae
1986030e3c5cd5df6d869054bc96e536	nan	nan	1	nan	k__Bacteria; p__Proteobacteria; c__Gammaproteobacteria; o__Pasteurellales; f__Pasteurellaceae; g__Haemophilus; s__parainfluenzae
0d3b942348cade7e1c41ac52df03e63e	nan	nan	1	nan	k__Bacteria; p__Firmicutes; c__Clostridia; o__Clostridiales; f__Veillonellaceae; g__Dialister; s__
10cd502b01abafc87e2ecbad86389286	nan	nan	1	nan	k__Bacteria; p__Firmicutes; c__Clostridia; o__Clostridiales; f__Lachnospiraceae; g__; s__
69536042153447ceb692aa53159ce0c2	nan	nan	1	nan	k__Bacteria; p__Firmicutes; c__Clostridia; o__Clostridiales; f__Lachnospiraceae
8a9f7499cdb85b8efa497bb56256cb43	nan	nan	1	nan	k__Bacteria; p__Firmicutes; c__Clostridia; o__Clostridiales; f__Lachnospiraceae
