# Supplementary material for: Gut microbiota from high-risk men who have sex with men drive immune activation in gnotobiotic mice and in vitro HIV infection
Source: PLoS Pathog. 2019 Apr 4;15(4):e1007611. doi: 10.1371/journal.ppat.1007611 (PMC6448819; doi:10.1371/journal.ppat.1007611)
Supplement: S7 Table — Sequence variants identified in FBCs were correlated with their stimulated %HIVgag+ cells in the in vitro infection assay. Spearman correlations were performed for all sequence variants. pval_fdr = FDR corrected p-values, pval_bon = Bonferroni corrected p-values. Correlates with pval<0.05 are highlighted. (XLSX) [file ppat.1007611.s016.xlsx]

## Sheet: FBC 16S vs In-vitro-infection
Spearman correlations between 16S sequence variant relative abundance in FBCs and their stimulated frequencies of HIVgag+ CD4+ T cells in the in vitro infection assay
Sequence Variant ID	Test stat.	pval	pval_fdr	pval_bon	taxonomy
237135dc8b20f922cabee934f7d410a1	0.612645	0.000160903	0.0439264	0.0439264	k__Bacteria; p__Firmicutes; c__Bacilli; o__Turicibacterales; f__Turicibacteraceae; g__Turicibacter; s__
2b982979f2401a8bc447d7141879e9b2	0.537088	0.0014974	0.204396	0.408791	k__Bacteria; p__Firmicutes; c__Clostridia; o__Clostridiales; f__Lachnospiraceae
1986030e3c5cd5df6d869054bc96e536	0.504259	0.00331632	0.255165	0.905356	k__Bacteria; p__Proteobacteria; c__Gammaproteobacteria; o__Pasteurellales; f__Pasteurellaceae; g__Haemophilus; s__parainfluenzae
33f9226b33e1f59f71edc044bb947764	-0.498972	0.00373869	0.255165	1	k__Bacteria; p__Firmicutes; c__Clostridia; o__Clostridiales; f__Lachnospiraceae; g__Roseburia; s__faecis
9d7d965e05b85e3f09380ba5a282c911	0.476533	0.0060772	0.331815	1	k__Bacteria; p__Actinobacteria; c__Coriobacteriia; o__Coriobacteriales; f__Coriobacteriaceae; g__; s__
d9b76ee51ff2b6961430bf352cc578f2	0.427761	0.0155622	0.649858	1	k__Bacteria; p__Firmicutes; c__Bacilli; o__Lactobacillales; f__Streptococcaceae; g__Streptococcus; s__infantis
a167e4d4418792dcaba877443ed0e66d	0.399258	0.0252819	0.649858	1	k__Bacteria; p__Bacteroidetes; c__Bacteroidia; o__Bacteroidales; f__[Odoribacteraceae]; g__Butyricimonas; s__
0f6200a5b77099113b52eea9a8645181	0.394978	0.0270928	0.649858	1	k__Bacteria; p__Firmicutes; c__Erysipelotrichi; o__Erysipelotrichales; f__Erysipelotrichaceae; g__[Eubacterium]; s__biforme
b153e0852342c0738da791930625716f	0.391247	0.0287551	0.649858	1	k__Bacteria; p__Firmicutes; c__Erysipelotrichi; o__Erysipelotrichales; f__Erysipelotrichaceae; g__[Eubacterium]; s__biforme
2fad39e365933a7f925040cb3c2a5ef8	0.389032	0.0297799	0.649858	1	k__Bacteria; p__Actinobacteria; c__Coriobacteriia; o__Coriobacteriales; f__Coriobacteriaceae; g__; s__
aed0d8840bb7da5eacd80c6f9a1f91ed	-0.388471	0.0300443	0.649858	1	k__Bacteria; p__Firmicutes; c__Clostridia; o__Clostridiales; f__Christensenellaceae; g__; s__
1aab913302590e21a7be28b1494a3320	-0.385695	0.0313796	0.649858	1	k__Bacteria; p__Firmicutes; c__Clostridia; o__Clostridiales; f__Ruminococcaceae; g__Oscillospira; s__
0681937d15d01090c93f3fb99998d90c	0.375744	0.0365601	0.649858	1	k__Bacteria; p__Proteobacteria; c__Deltaproteobacteria; o__Desulfovibrionales; f__Desulfovibrionaceae; g__Desulfovibrio; s__
10155b2834300619ce0102110a37b057	-0.375476	0.0367081	0.649858	1	k__Bacteria; p__Firmicutes; c__Clostridia; o__Clostridiales; f__Lachnospiraceae; g__; s__
ccce7fe8aa849bed027f6898300e0c45	0.372561	0.038353	0.649858	1	k__Bacteria; p__Firmicutes; c__Clostridia; o__Clostridiales; f__Lachnospiraceae; g__; s__
a650f349bbdffb95b3624519d1ba72b8	0.364389	0.0432772	0.649858	1	k__Bacteria; p__Firmicutes; c__Bacilli; o__Lactobacillales; f__Streptococcaceae; g__Streptococcus; s__
4faf0d1e462b85e630eaa40b17d8d744	0.361102	0.0453932	0.649858	1	k__Bacteria; p__Firmicutes; c__Clostridia; o__Clostridiales; f__; g__; s__
4751fb397771278cfe54b0a51666c718	0.358608	0.0470519	0.649858	1	k__Bacteria; p__Firmicutes; c__Clostridia; o__Clostridiales; f__Ruminococcaceae; g__; s__
74ec9fe6ffab4ecff6d5def74298a825	-0.357294	0.0479443	0.649858	1	k__Bacteria; p__Firmicutes; c__Clostridia; o__Clostridiales; f__Lachnospiraceae; g__Clostridium
0a58c594f843f7907aa51ed971294ed5	0.354758	0.0497054	0.649858	1	k__Bacteria; p__Bacteroidetes; c__Bacteroidia; o__Bacteroidales; f__Prevotellaceae; g__Prevotella; s__copri
8720f9ecd2331ce68e2896df1bf2d977	0.352526	0.0512961	0.649858	1	k__Bacteria; p__Actinobacteria; c__Coriobacteriia; o__Coriobacteriales; f__Coriobacteriaceae; g__Collinsella; s__aerofaciens
e2c3ff4f647112723741aa72087f1bfa	0.350675	0.0526456	0.649858	1	k__Bacteria; p__Actinobacteria; c__Actinobacteria; o__Bifidobacteriales; f__Bifidobacteriaceae; g__Bifidobacterium
a9387e76477da8688775569cf540191b	0.347493	0.0550294	0.649858	1	k__Bacteria; p__Firmicutes; c__Clostridia; o__Clostridiales; f__Clostridiaceae; g__SMB53; s__
3e93fd55a231bb99b67a666bad8446a8	-0.344776	0.0571304	0.649858	1	k__Bacteria; p__Firmicutes; c__Clostridia; o__Clostridiales; f__Ruminococcaceae; g__Ruminococcus; s__
ea3433f2c148c6fae4cc2e9ae197f5b8	0.337155	0.0633568	0.691856	1	k__Bacteria; p__Firmicutes; c__Clostridia; o__Clostridiales; f__Peptostreptococcaceae
d51cadfe81fe0417523583866304211f	0.319983	0.0792915	0.805148	1	k__Bacteria; p__Bacteroidetes; c__Bacteroidia; o__Bacteroidales; f__Prevotellaceae; g__Prevotella; s__stercorea
c076fef5e5e52ade435c989a9bd40ffd	0.318651	0.0806442	0.805148	1	k__Bacteria; p__Proteobacteria; c__Gammaproteobacteria; o__Aeromonadales; f__Succinivibrionaceae; g__Succinivibrio; s__
686d42b9552375c3b61301ae5605e3a2	0.313621	0.0859082	0.805148	1	k__Bacteria; p__Firmicutes; c__Clostridia; o__Clostridiales; f__Lachnospiraceae; g__Roseburia; s__
39bb3fb5b2257fd2eacca408dc42c5d1	0.306155	0.094192	0.805148	1	k__Bacteria; p__Firmicutes; c__Clostridia; o__Clostridiales; f__Lachnospiraceae; g__; s__
a4d75555d99fd061545e14eed9b706b7	0.304028	0.0966582	0.805148	1	k__Bacteria; p__Firmicutes; c__Clostridia; o__Clostridiales; f__Veillonellaceae; g__Dialister; s__
192522c9b7c41f7a761f8a2ba792268a	-0.300137	0.101293	0.805148	1	k__Bacteria; p__Actinobacteria; c__Coriobacteriia; o__Coriobacteriales; f__Coriobacteriaceae; g__Adlercreutzia; s__
217185aee687740c4fa3cc0aa17ee4ff	0.299122	0.102528	0.805148	1	k__Bacteria; p__Firmicutes; c__Erysipelotrichi; o__Erysipelotrichales; f__Erysipelotrichaceae; g__Catenibacterium; s__
c5af8314e36eaed98fc88f181f539e8f	0.297816	0.104135	0.805148	1	k__Bacteria; p__Firmicutes; c__Clostridia; o__Clostridiales; f__Lachnospiraceae; g__Blautia
02c36a18474759f96da44366c7837649	0.292927	0.110312	0.805148	1	k__Bacteria; p__Bacteroidetes; c__Bacteroidia; o__Bacteroidales; f__; g__; s__
363c1c39d58bce4fc3218659d0944258	0.290383	0.113632	0.805148	1	k__Bacteria; p__Firmicutes; c__Clostridia; o__Clostridiales; f__Lachnospiraceae
f60c7e460c93cc1be737c51a9d00c0dc	-0.290137	0.113957	0.805148	1	k__Bacteria; p__Bacteroidetes; c__Bacteroidia; o__Bacteroidales; f__Prevotellaceae; g__Prevotella; s__
b1f2146bef78066448576fceeb6b644b	0.289978	0.114167	0.805148	1	k__Bacteria; p__Firmicutes; c__Clostridia; o__Clostridiales; f__Lachnospiraceae; g__[Ruminococcus]; s__
4311a44a7d56ce4086afad3e75bedd6e	-0.288887	0.115618	0.805148	1	k__Bacteria; p__Firmicutes; c__Clostridia; o__Clostridiales; f__Ruminococcaceae
c82032c40c98975f71892e4be561c87a	-0.286337	0.119061	0.805148	1	k__Bacteria; p__Firmicutes; c__Clostridia; o__Clostridiales; f__Ruminococcaceae; g__Oscillospira; s__
59196a586276f0be745d0e334fc071c6	0.284792	0.121183	0.805148	1	k__Bacteria; p__Firmicutes; c__Clostridia; o__Clostridiales; f__Lachnospiraceae; g__Blautia; s__
89aabf43d24dd5bd0fd0f5aca189d341	0.281855	0.125294	0.805148	1	k__Bacteria; p__Firmicutes; c__Clostridia; o__Clostridiales; f__Lachnospiraceae; g__Dorea; s__formicigenerans
cf9cf008c544439b985bf5d6866995f0	0.280007	0.127932	0.805148	1	k__Bacteria; p__Firmicutes; c__Clostridia; o__Clostridiales; f__Ruminococcaceae
7be9bac1b13acbd8acf0de464d7c20e6	0.279172	0.129137	0.805148	1	k__Bacteria; p__Firmicutes; c__Bacilli; o__Lactobacillales; f__Streptococcaceae; g__Streptococcus; s__
c942f59feffce9c3ab527135de234101	0.278737	0.129767	0.805148	1	k__Bacteria; p__Firmicutes; c__Clostridia; o__Clostridiales; f__Lachnospiraceae; g__Roseburia; s__inulinivorans
1243750138937650754b619370565800	-0.270654	0.141898	0.86085	1	k__Bacteria; p__Firmicutes; c__Clostridia; o__Clostridiales; f__Lachnospiraceae; g__Lachnospira; s__
ee02d6d3506da57909d5e603709a295f	-0.26111	0.157241	0.88018	1	k__Bacteria; p__Firmicutes; c__Clostridia; o__Clostridiales; f__Lachnospiraceae; g__; s__
959d48a11e3b26c9268f0bd1dae6ec40	0.260677	0.157963	0.88018	1	k__Bacteria; p__Firmicutes; c__Clostridia; o__Clostridiales; f__Lachnospiraceae; g__Blautia; s__obeum
d75b7080930e7a77ef3de8c6154895b9	0.259601	0.159769	0.88018	1	k__Bacteria; p__Actinobacteria; c__Actinobacteria; o__Bifidobacteriales; f__Bifidobacteriaceae; g__Bifidobacterium; s__
7201d53bd647437ec3de879774eba498	0.256244	0.165497	0.88018	1	k__Bacteria; p__Actinobacteria; c__Coriobacteriia; o__Coriobacteriales; f__Coriobacteriaceae; g__Slackia; s__
1527fd8b14037f53b8edb26b111e1f72	-0.255935	0.166031	0.88018	1	k__Bacteria; p__Firmicutes; c__Clostridia; o__Clostridiales; f__Lachnospiraceae; g__; s__
f9765bd9332162f70268554ab318197e	0.25537	0.167011	0.88018	1	k__Bacteria; p__Firmicutes; c__Clostridia; o__Clostridiales; f__Lachnospiraceae
19cb3add28813b2bf3e1f40a000d33c2	-0.25466	0.168249	0.88018	1	k__Bacteria; p__Firmicutes; c__Clostridia; o__Clostridiales; f__Ruminococcaceae; g__Ruminococcus; s__flavefaciens
992072d045462445dc239b35300af2cc	0.253164	0.170877	0.88018	1	k__Bacteria; p__Bacteroidetes; c__Bacteroidia; o__Bacteroidales; f__Prevotellaceae; g__Prevotella; s__copri
764bb70efe70ec930379806d178319cb	0.245826	0.184183	0.926692	1	k__Bacteria; p__Bacteroidetes; c__Bacteroidia; o__Bacteroidales; f__Prevotellaceae; g__Prevotella; s__copri
2086666afdd5de098b04a94247040c11	-0.244482	0.186696	0.926692	1	k__Bacteria; p__Firmicutes; c__Clostridia; o__Clostridiales; f__Ruminococcaceae; g__Oscillospira; s__
de61860db8d93da85692dffb5cf32ab9	-0.240841	0.19362	0.934622	1	k__Bacteria; p__Firmicutes; c__Clostridia; o__Clostridiales; f__Veillonellaceae; g__Phascolarctobacterium; s__
41df3b4c55182503ecd97c6dbe47966a	-0.236578	0.201946	0.934622	1	k__Bacteria; p__Firmicutes; c__Clostridia; o__Clostridiales; f__Lachnospiraceae; g__; s__
599ba6458e91e2527f358f547ea39261	0.234641	0.205808	0.934622	1	k__Bacteria; p__Firmicutes; c__Clostridia; o__Clostridiales; f__Lachnospiraceae; g__Blautia; s__
7b2ff5940de11da4dc3bb208805dff11	-0.22875	0.217863	0.934622	1	k__Bacteria; p__Firmicutes; c__Clostridia; o__Clostridiales; f__Ruminococcaceae; g__Oscillospira; s__
ee90bebacf6867cd5b4c487cb587ea9a	0.226774	0.222009	0.934622	1	k__Bacteria; p__Firmicutes; c__Clostridia; o__Clostridiales; f__Veillonellaceae; g__Megasphaera; s__
6fcce8273f8b08d643b6c202df3ffd5f	0.226454	0.222684	0.934622	1	k__Bacteria; p__Actinobacteria; c__Coriobacteriia; o__Coriobacteriales; f__Coriobacteriaceae; g__; s__
8ce931b0c99ad5ed648c25483c1ca492	0.225038	0.225696	0.934622	1	k__Bacteria; p__Firmicutes; c__Erysipelotrichi; o__Erysipelotrichales; f__Erysipelotrichaceae; g__Clostridium; s__ramosum
a1820fe9a6476e061eb508be2efd5e89	0.224837	0.226123	0.934622	1	k__Bacteria; p__Firmicutes; c__Erysipelotrichi; o__Erysipelotrichales; f__Erysipelotrichaceae; g__Bulleidia; s__
c42ce4c3a8e71438855f88d8035c2064	-0.22274	0.230637	0.934622	1	k__Bacteria; p__Bacteroidetes; c__Bacteroidia; o__Bacteroidales; f__Prevotellaceae; g__Prevotella; s__
60c57911662a9159dfdd0fc05d975a55	0.222627	0.230881	0.934622	1	k__Bacteria; p__Firmicutes; c__Clostridia; o__Clostridiales; f__Ruminococcaceae; g__Gemmiger; s__formicilis
ada85ea79666bce780693d3893d349cd	-0.221275	0.233823	0.934622	1	k__Bacteria; p__Firmicutes; c__Clostridia; o__Clostridiales; f__Ruminococcaceae; g__; s__
a678fc12f8ade13c2f9c76d3d5c1cea0	0.220468	0.235591	0.934622	1	k__Bacteria; p__Firmicutes; c__Clostridia; o__Clostridiales; f__Veillonellaceae; g__Phascolarctobacterium; s__
3f1ed51e954b35a8108c12dd882b696b	0.220157	0.236275	0.934622	1	k__Bacteria; p__Firmicutes; c__Clostridia; o__Clostridiales; f__Ruminococcaceae; g__Oscillospira; s__
ea2b0e4a93c24c6c3661cbe347f93b74	-0.219958	0.236713	0.934622	1	k__Bacteria; p__Bacteroidetes; c__Bacteroidia; o__Bacteroidales; f__Bacteroidaceae; g__Bacteroides; s__uniformis
447b9d6a5c17543a456c597e65b37139	0.218608	0.239698	0.934622	1	k__Bacteria; p__Firmicutes; c__Clostridia; o__Clostridiales; f__Lachnospiraceae; g__Coprococcus; s__
88956ab21ebb7e44b2dd317dd412818a	0.214645	0.248607	0.934622	1	k__Bacteria; p__Firmicutes; c__Clostridia; o__Clostridiales; f__[Mogibacteriaceae]; g__; s__
6c83fec6e8d03fad51eabc871853c991	0.211956	0.254775	0.934622	1	k__Bacteria; p__Firmicutes; c__Clostridia; o__Clostridiales; f__Veillonellaceae; g__Veillonella; s__dispar
2268b83b6cb307bfd1cd008dae1ce4b3	0.211201	0.256524	0.934622	1	k__Bacteria; p__Firmicutes; c__Clostridia; o__Clostridiales; f__; g__; s__
d21d56ecb663533ef8e445035cbf3a5a	-0.209587	0.260287	0.934622	1	k__Bacteria; p__Firmicutes; c__Clostridia; o__Clostridiales; f__Ruminococcaceae; g__Faecalibacterium; s__prausnitzii
3655a0f6e79c6719e0cbd4d45cea0a97	0.208626	0.262546	0.934622	1	k__Bacteria; p__Actinobacteria; c__Coriobacteriia; o__Coriobacteriales; f__Coriobacteriaceae; g__; s__
bda6b6e7da7508c68057140e7bd6cd8d	-0.20852	0.262795	0.934622	1	k__Bacteria; p__Firmicutes; c__Clostridia; o__Clostridiales; f__Ruminococcaceae; g__Oscillospira; s__
4c2189b6b5ced3cb80093414e9449de9	0.206617	0.267308	0.934622	1	k__Bacteria; p__Firmicutes; c__Clostridia; o__Clostridiales; f__Ruminococcaceae
25def15fb42bed6855ede4893d27a21d	-0.204962	0.27127	0.934622	1	k__Bacteria; p__Verrucomicrobia; c__Verrucomicrobiae; o__Verrucomicrobiales; f__Verrucomicrobiaceae; g__Akkermansia; s__muciniphila
f12011ad5219b22b6ca790103333a755	-0.204047	0.273478	0.934622	1	k__Bacteria; p__Firmicutes; c__Clostridia; o__Clostridiales; f__Ruminococcaceae; g__Oscillospira; s__
2c8df06d5a97923e31dd789f98eb1a63	0.203881	0.273882	0.934622	1	k__Bacteria; p__Actinobacteria; c__Coriobacteriia; o__Coriobacteriales; f__Coriobacteriaceae; g__Collinsella; s__
399bcf0feb12a20ca0731d8d65268dae	-0.201531	0.279609	0.942385	1	k__Bacteria; p__Firmicutes; c__Clostridia; o__Clostridiales; f__Ruminococcaceae; g__Oscillospira; s__
f10155af1849a17996f302d71b32398c	-0.194173	0.298023	0.949347	1	k__Bacteria; p__Firmicutes; c__Clostridia; o__Clostridiales; f__Lachnospiraceae
12bb0c9249480c4cec2cc9f692018806	-0.192974	0.301094	0.949347	1	k__Bacteria; p__Firmicutes; c__Clostridia; o__Clostridiales; f__[Mogibacteriaceae]; g__; s__
2ab8310e1e510f8045c7f4d191fa36be	0.192752	0.301664	0.949347	1	k__Bacteria; p__Firmicutes; c__Clostridia; o__Clostridiales; f__Lachnospiraceae; g__; s__
2a99ec1157a90661db7ff643b82f1914	0.189761	0.309419	0.949347	1	k__Bacteria; p__Bacteroidetes; c__Bacteroidia; o__Bacteroidales; f__Bacteroidaceae; g__Bacteroides; s__fragilis
51a63d18809e04591820c7e3f3acf0b4	0.189476	0.310164	0.949347	1	k__Bacteria; p__Firmicutes; c__Clostridia; o__Clostridiales; f__Ruminococcaceae; g__; s__
dde2f514908a4fcaa80827346c7b7a19	-0.188822	0.31188	0.949347	1	k__Bacteria; p__Firmicutes; c__Clostridia; o__Clostridiales; f__Ruminococcaceae; g__Oscillospira; s__
41239266f2952a56a313fc4798f28a1c	-0.187622	0.315039	0.949347	1	k__Bacteria; p__Firmicutes; c__Clostridia; o__Clostridiales; f__; g__; s__
180b74e94caf35fac5e1f0f4b7ad9d9f	-0.187537	0.315264	0.949347	1	k__Bacteria; p__Bacteroidetes; c__Bacteroidia; o__Bacteroidales; f__[Odoribacteraceae]; g__Odoribacter; s__
3cc8319ff487f64cc47802fcc0801457	0.186694	0.317497	0.949347	1	k__Bacteria; p__Bacteroidetes; c__Bacteroidia; o__Bacteroidales; f__Prevotellaceae; g__Prevotella; s__stercorea
f7686a74ca2d3729eb66305e8a26309b	-0.185118	0.321697	0.949347	1	k__Bacteria; p__Firmicutes; c__Clostridia; o__Clostridiales; f__Lachnospiraceae; g__Coprococcus; s__
8d89ee75fdeac54f5ebb1ef3edf80e73	0.183355	0.326435	0.949347	1	k__Bacteria; p__Firmicutes; c__Clostridia; o__Clostridiales; f__; g__; s__
8a83cfd5eb074b5dbc6118eb03ef915e	0.182544	0.328627	0.949347	1	k__Bacteria; p__Bacteroidetes; c__Bacteroidia; o__Bacteroidales; f__[Odoribacteraceae]; g__Butyricimonas; s__
04195686f2b70585790ec75320de0d6f	0.181979	0.330161	0.949347	1	k__Bacteria; p__Proteobacteria; c__Gammaproteobacteria; o__Enterobacteriales; f__Enterobacteriaceae
f596fa835cdfdb22d6494b012f61fff2	0.181654	0.331045	0.949347	1	k__Bacteria; p__Firmicutes; c__Clostridia; o__Clostridiales; f__Lachnospiraceae; g__Blautia; s__
23e5edb47f5a9a45adc62dc95d595ce6	0.180122	0.335231	0.949347	1	k__Bacteria; p__Bacteroidetes; c__Bacteroidia; o__Bacteroidales; f__Prevotellaceae; g__Prevotella; s__copri
3233034b11dfc584717d9264882a4fce	-0.179364	0.337314	0.949347	1	k__Bacteria; p__Firmicutes; c__Clostridia; o__Clostridiales; f__Ruminococcaceae
a3607a88a8ed64e24a374847b23e404f	0.173927	0.352482	0.966082	1	k__Bacteria; p__Firmicutes; c__Clostridia; o__Clostridiales; f__Ruminococcaceae; g__Ruminococcus; s__
7ab1bc6052053650189083370055ae66	0.172299	0.357099	0.966082	1	k__Bacteria; p__Firmicutes; c__Clostridia; o__Clostridiales; f__Ruminococcaceae; g__; s__
46d8ab5615f60d7b522f3590976668be	-0.171003	0.360801	0.966082	1	k__Bacteria; p__Firmicutes; c__Clostridia; o__Clostridiales; f__; g__; s__
eea6b86c0c75e740670ccc50613b1b23	-0.170599	0.361959	0.966082	1	k__Bacteria; p__Firmicutes; c__Clostridia; o__Clostridiales; f__Lachnospiraceae; g__Blautia; s__
cae14798faeabb8e1b8840e712839921	-0.170251	0.36296	0.966082	1	k__Bacteria; p__Bacteroidetes; c__Bacteroidia; o__Bacteroidales; f__Rikenellaceae; g__Alistipes; s__finegoldii
6a17479edbe461431433bddb084f731e	-0.167869	0.369843	0.966082	1	k__Bacteria; p__Proteobacteria; c__Betaproteobacteria; o__Burkholderiales; f__Alcaligenaceae; g__Sutterella; s__
630bffb8b9a197b3a6359f42828b4de3	0.166836	0.372851	0.966082	1	k__Bacteria; p__Firmicutes; c__Clostridia; o__Clostridiales; f__Veillonellaceae; g__Acidaminococcus; s__
3fe55dd5e59267f275e972017302459f	-0.16497	0.378324	0.966082	1	k__Bacteria; p__Firmicutes; c__Clostridia; o__Clostridiales; f__Ruminococcaceae; g__Ruminococcus; s__callidus
32382a0f5831da5faee464d011b5616c	0.163803	0.381766	0.966082	1	k__Bacteria; p__Firmicutes; c__Clostridia; o__Clostridiales; f__Lachnospiraceae; g__Lachnobacterium; s__
1fa555f9a74d47a6ca7a65a347bc885f	-0.163747	0.381934	0.966082	1	k__Bacteria; p__Firmicutes; c__Clostridia; o__Clostridiales; f__Ruminococcaceae; g__Oscillospira; s__
6a6880faba39965be0e4b7d88966d1c9	-0.163085	0.383897	0.966082	1	k__Bacteria; p__Firmicutes; c__Clostridia; o__Clostridiales; f__Lachnospiraceae
e9ad916c93ff127ade2a8283db7603a1	-0.16247	0.385725	0.966082	1	k__Bacteria; p__Firmicutes; c__Clostridia; o__Clostridiales; f__Lachnospiraceae; g__Blautia; s__producta
92f000f936d3f349c5e7719a5edc5078	-0.16088	0.390474	0.968321	1	k__Bacteria; p__Firmicutes; c__Clostridia; o__Clostridiales; f__Lachnospiraceae; g__; s__
f7962a90f4519ec1d1a9c7b8ef7bf396	0.158883	0.396486	0.968321	1	k__Bacteria; p__Firmicutes; c__Clostridia; o__Clostridiales; f__; g__; s__
ea3af29626a95b6c7b89d631bf1a739c	-0.157903	0.399454	0.968321	1	k__Bacteria; p__Firmicutes; c__Clostridia; o__Clostridiales; f__Lachnospiraceae; g__Lachnospira; s__
3d766867c97f511431bf97e059d6498f	0.156964	0.402312	0.968321	1	k__Bacteria; p__Bacteroidetes; c__Bacteroidia; o__Bacteroidales; f__Porphyromonadaceae; g__Parabacteroides; s__
6c7fa77831ae630967a6fbfc8ee47901	0.155166	0.407815	0.968321	1	k__Bacteria; p__Firmicutes; c__Clostridia; o__Clostridiales; f__Lachnospiraceae; g__Clostridium; s__clostridioforme
fea3411c847e6627afb5e78b88e2e9af	0.155138	0.407901	0.968321	1	k__Bacteria; p__Firmicutes; c__Clostridia; o__Clostridiales; f__Lachnospiraceae; g__[Ruminococcus]; s__torques
490d2aec117bd7289577684ba3cc1b64	0.149217	0.426311	0.996692	1	k__Bacteria; p__Firmicutes; c__Clostridia; o__Clostridiales; f__Ruminococcaceae
10cd502b01abafc87e2ecbad86389286	-0.145857	0.436955	0.996692	1	k__Bacteria; p__Firmicutes; c__Clostridia; o__Clostridiales; f__Lachnospiraceae; g__; s__
5ca08ce4794f764fd08364dd4d33f87a	0.145395	0.438427	0.996692	1	k__Bacteria; p__Actinobacteria; c__Coriobacteriia; o__Coriobacteriales; f__Coriobacteriaceae; g__; s__
97f56e68f535e44ceb53d05f269e82d6	-0.144941	0.43988	0.996692	1	k__Bacteria; p__Firmicutes; c__Clostridia; o__Clostridiales; f__Lachnospiraceae; g__; s__
4b548f1f6fc22f32237396b7d4ffee6e	-0.144593	0.440995	0.996692	1	k__Bacteria; p__Firmicutes; c__Clostridia; o__Clostridiales; f__Ruminococcaceae; g__Oscillospira; s__
0f92fcc184a951ff8b0914467ad2f8f9	-0.139566	0.457259	0.996692	1	k__Bacteria; p__Proteobacteria; c__Deltaproteobacteria; o__Desulfovibrionales; f__Desulfovibrionaceae; g__Bilophila; s__
7dfa96abfa7484bb6c9cfa90dc9b606f	-0.13799	0.462422	0.996692	1	k__Bacteria; p__Firmicutes; c__Clostridia; o__Clostridiales; f__Lachnospiraceae; g__; s__
ca9dec36ad0aa5a1473144ddcb74951d	-0.136161	0.468453	0.996692	1	k__Bacteria; p__Firmicutes; c__Clostridia; o__Clostridiales; f__Ruminococcaceae
fad561b7eab58e57b71a09a8b7f990c8	0.135687	0.470021	0.996692	1	k__Bacteria; p__Bacteroidetes; c__Bacteroidia; o__Bacteroidales; f__Prevotellaceae; g__Prevotella; s__
ec6c9ea52e88226c339487585ea02f42	-0.13499	0.472335	0.996692	1	k__Bacteria; p__Firmicutes; c__Clostridia; o__Clostridiales; f__Ruminococcaceae; g__; s__
9dc78fd8f2f7cb10e190e77af61c7ecd	0.134802	0.472959	0.996692	1	k__Bacteria; p__Firmicutes; c__Clostridia; o__Clostridiales; f__Lachnospiraceae
2c0dc1d51219ff17b7b04041bd71a85e	-0.13064	0.486895	0.996692	1	k__Bacteria; p__Firmicutes; c__Clostridia; o__Clostridiales; f__Ruminococcaceae; g__Clostridium; s__methylpentosum
b955f67a541a149dd3b179dc62d37a72	-0.130052	0.488881	0.996692	1	k__Bacteria; p__Firmicutes; c__Clostridia; o__Clostridiales; f__[Mogibacteriaceae]; g__; s__
143dd6319cc76fcc35bc3ae8b5ffbda0	0.128464	0.494261	0.996692	1	k__Bacteria; p__Bacteroidetes; c__Bacteroidia; o__Bacteroidales; f__Prevotellaceae; g__Prevotella; s__
21ce8465657612a85e2f89e74d285ce1	-0.127411	0.497848	0.996692	1	k__Bacteria; p__Firmicutes; c__Clostridia; o__Clostridiales; f__Christensenellaceae; g__; s__
588a23811b3e98af68f4f0fb24a0daa8	-0.122219	0.51571	0.996692	1	k__Bacteria; p__Firmicutes; c__Clostridia; o__Clostridiales; f__Lachnospiraceae; g__Coprococcus; s__
3a6b473c6ab84d90e2a6b39f0e9409c4	0.122174	0.515866	0.996692	1	k__Bacteria; p__Bacteroidetes; c__Bacteroidia; o__Bacteroidales; f__Prevotellaceae; g__Prevotella; s__stercorea
a2ec06b1cf13986a3d31ad5ab949dbbc	-0.122005	0.516452	0.996692	1	k__Bacteria; p__Bacteroidetes; c__Bacteroidia; o__Bacteroidales; f__[Paraprevotellaceae]; g__[Prevotella]; s__
d061a99148d649c4eca4836c5f4b5b68	0.121314	0.518855	0.996692	1	k__Bacteria; p__Firmicutes; c__Erysipelotrichi; o__Erysipelotrichales; f__Erysipelotrichaceae; g__; s__
b3d06445a910a9a444919e41f5da39c3	0.120647	0.521178	0.996692	1	k__Bacteria; p__Firmicutes; c__Bacilli; o__Lactobacillales; f__Carnobacteriaceae
4ce0afbaae4138f34580aa9f62b7a0fd	-0.120542	0.521545	0.996692	1	k__Bacteria; p__Firmicutes; c__Clostridia; o__Clostridiales; f__; g__; s__
8a9f7499cdb85b8efa497bb56256cb43	-0.120477	0.521773	0.996692	1	k__Bacteria; p__Firmicutes; c__Clostridia; o__Clostridiales; f__Lachnospiraceae
279ff4f1a15a8368fb38ccda6476553f	-0.119252	0.526054	0.996692	1	k__Bacteria; p__Firmicutes; c__Clostridia; o__Clostridiales; f__Lachnospiraceae; g__Roseburia; s__
436497b0e3edb384200f5b9b82883182	0.119195	0.526255	0.996692	1	k__Bacteria; p__Firmicutes; c__Clostridia; o__Clostridiales; f__Ruminococcaceae; g__; s__
919db619ad90cc6b09b31c83d5719da9	-0.118679	0.528064	0.996692	1	k__Bacteria; p__Firmicutes; c__Clostridia; o__Clostridiales; f__Ruminococcaceae; g__Oscillospira; s__
2a13ecb6c618ddf8154298c69336dd8e	-0.116477	0.535818	0.996692	1	k__Bacteria; p__Firmicutes; c__Erysipelotrichi; o__Erysipelotrichales; f__Erysipelotrichaceae; g__Clostridium; s__spiroforme
e91f1c5b67ffecb5ca3ca3b393a50f00	-0.11644	0.535949	0.996692	1	k__Bacteria; p__Firmicutes; c__Clostridia; o__Clostridiales; f__; g__; s__
ebab7cfc7858bfb00c486bba21d6ca6d	0.112962	0.548306	0.996692	1	k__Bacteria; p__Firmicutes; c__Clostridia; o__Clostridiales; f__Clostridiaceae; g__; s__
149e7d5e484d157f2ac6140a2111618e	0.112448	0.550142	0.996692	1	k__Bacteria; p__Firmicutes; c__Clostridia; o__Clostridiales; f__Ruminococcaceae; g__Faecalibacterium; s__prausnitzii
be17b29b03ed02bed133932284568d16	0.111764	0.552592	0.996692	1	k__Bacteria; p__Firmicutes; c__Clostridia; o__Clostridiales; f__Ruminococcaceae
0b05a2e48cdc5f9e766bb0f4c209d4b4	-0.111697	0.552833	0.996692	1	k__Bacteria; p__Firmicutes; c__Clostridia; o__Clostridiales; f__Ruminococcaceae; g__Oscillospira; s__
30207d209491dfb7de83344e77fd6fbd	0.111327	0.554159	0.996692	1	k__Bacteria; p__Firmicutes; c__Clostridia; o__Clostridiales; f__; g__; s__
4d04d759f5a6615dac43060726239891	-0.109994	0.558951	0.996692	1	k__Bacteria; p__Firmicutes; c__Clostridia; o__Clostridiales; f__Lachnospiraceae; g__Lachnospira; s__
fdb1c35a8dab336d65ed22d796e71e4b	0.106619	0.571172	0.996692	1	k__Bacteria; p__Actinobacteria; c__Coriobacteriia; o__Coriobacteriales; f__Coriobacteriaceae; g__; s__
9f4d14b114e7499772a797790d81c1db	-0.106254	0.572501	0.996692	1	k__Bacteria; p__Firmicutes; c__Clostridia; o__Clostridiales; f__Lachnospiraceae; g__Coprococcus; s__catus
f294114d82ce32291c5dc2891ca2f134	0.105375	0.575706	0.996692	1	k__Bacteria; p__Actinobacteria; c__Coriobacteriia; o__Coriobacteriales; f__Coriobacteriaceae; g__; s__
90a7af2e062d31d02954970da8a27091	-0.105253	0.576148	0.996692	1	k__Bacteria; p__Firmicutes; c__Clostridia; o__Clostridiales; f__Lachnospiraceae; g__[Ruminococcus]; s__
63a2de21003c952fd04b694d8444e66f	0.104575	0.578628	0.996692	1	k__Bacteria; p__Firmicutes; c__Clostridia; o__Clostridiales; f__Lachnospiraceae; g__[Ruminococcus]; s__gnavus
72d6ddeb60679dd2e2844fe039e1a760	-0.104495	0.578921	0.996692	1	k__Bacteria; p__Proteobacteria; c__Deltaproteobacteria; o__Desulfovibrionales; f__Desulfovibrionaceae; g__; s__
7c82a2ef7685c5c6dc3080f56033cee9	-0.104051	0.580547	0.996692	1	k__Bacteria; p__Proteobacteria; c__Betaproteobacteria; o__Burkholderiales; f__Oxalobacteraceae; g__Oxalobacter; s__formigenes
a66dd8d31584930c2b0f811f572dddcf	-0.0996264	0.596855	0.996692	1	k__Bacteria; p__Bacteroidetes; c__Bacteroidia; o__Bacteroidales; f__Porphyromonadaceae; g__Parabacteroides; s__distasonis
c1365ec008032ee718dcafaf5ac17adb	-0.0983018	0.601775	0.996692	1	k__Bacteria; p__Bacteroidetes; c__Bacteroidia; o__Bacteroidales; f__Rikenellaceae; g__; s__
74923f4bbde849e27fc4eda25d757e2a	-0.098138	0.602385	0.996692	1	k__Bacteria; p__Firmicutes; c__Erysipelotrichi; o__Erysipelotrichales; f__Erysipelotrichaceae; g__[Eubacterium]; s__dolichum
95c5af385d373db8539f91a1a3b334a8	-0.0967856	0.607427	0.996692	1	k__Bacteria; p__Firmicutes; c__Clostridia; o__Clostridiales; f__Ruminococcaceae; g__; s__
370829fece3190f1a8efccf50b7d0921	0.0958531	0.610914	0.996692	1	k__Bacteria; p__Firmicutes; c__Clostridia; o__Clostridiales; f__Ruminococcaceae; g__Oscillospira; s__
7ce470a3f833253f6d667fa6830abe07	0.0933469	0.620327	0.996692	1	k__Bacteria; p__Firmicutes; c__Clostridia; o__Clostridiales; f__Lachnospiraceae; g__[Ruminococcus]; s__
d05c86b5bfc092d8677507fb1eae8d66	-0.0933376	0.620362	0.996692	1	k__Bacteria; p__Firmicutes; c__Clostridia; o__Clostridiales; f__Ruminococcaceae; g__Ruminococcus; s__
cc968157f7691aab95df444e8cd103e2	-0.0911855	0.628491	0.996692	1	k__Bacteria; p__Firmicutes; c__Clostridia; o__Clostridiales; f__Clostridiaceae; g__Clostridium; s__
65b9b3bb9c0edfdd0b3f8ceb44230097	0.0905321	0.630967	0.996692	1	k__Bacteria; p__Bacteroidetes; c__Bacteroidia; o__Bacteroidales; f__Prevotellaceae; g__Prevotella; s__
340a5698fe78713b785c3bcce89df73b	0.0905263	0.630989	0.996692	1	k__Bacteria; p__Bacteroidetes; c__Bacteroidia; o__Bacteroidales; f__Rikenellaceae; g__; s__
86deb5cf8d6f29d383136e0d09863b69	-0.0902881	0.631893	0.996692	1	k__Bacteria; p__Firmicutes; c__Erysipelotrichi; o__Erysipelotrichales; f__Erysipelotrichaceae; g__Holdemania; s__
9dd9cefe38347b087dd318d82962cc03	-0.088693	0.637958	0.996692	1	k__Bacteria; p__Firmicutes; c__Clostridia; o__Clostridiales; f__Ruminococcaceae; g__; s__
69536042153447ceb692aa53159ce0c2	-0.0883437	0.639289	0.996692	1	k__Bacteria; p__Firmicutes; c__Clostridia; o__Clostridiales; f__Lachnospiraceae
3eaea6032cd88394cba0e99c2836e64e	0.0877521	0.641546	0.996692	1	k__Bacteria; p__Firmicutes; c__Clostridia; o__Clostridiales; f__Ruminococcaceae; g__Oscillospira; s__
7e9ed2c841e64976eace4b578ff56a26	0.0874339	0.642762	0.996692	1	k__Bacteria; p__Firmicutes; c__Clostridia; o__Clostridiales; f__Lachnospiraceae; g__Coprococcus; s__eutactus
8937656c16c20701c107e715bad86732	0.0860608	0.648016	0.996692	1	k__Bacteria; p__Firmicutes; c__Clostridia; o__Clostridiales; f__Lachnospiraceae; g__Roseburia; s__faecis
251429848560a80abcb96640ceb102db	0.0860317	0.648127	0.996692	1	k__Bacteria; p__Firmicutes; c__Clostridia; o__Clostridiales; f__Lachnospiraceae; g__; s__
e82ab12c51a893c6d7938a16632199a8	-0.0859574	0.648412	0.996692	1	k__Bacteria; p__Firmicutes; c__Clostridia; o__Clostridiales; f__Lachnospiraceae
b2902f7d33c2c28be71b9f5698de8400	0.0840332	0.655805	0.996692	1	k__Bacteria; p__Bacteroidetes; c__Bacteroidia; o__Bacteroidales; f__Prevotellaceae; g__Prevotella; s__
a55b86b46c1b8e96fae0e5c5addf4611	0.0836747	0.657185	0.996692	1	k__Bacteria; p__Firmicutes; c__Clostridia; o__Clostridiales; f__Lachnospiraceae; g__Butyrivibrio; s__
ad52a0f6646c574417ce0b13b84acfa9	-0.0820812	0.663336	0.996692	1	k__Bacteria; p__Firmicutes; c__Clostridia; o__Clostridiales; f__Ruminococcaceae; g__Ruminococcus; s__bromii
7da3f6ea2d795e6f6f6d3c7e218c0c64	0.0816213	0.665115	0.996692	1	k__Bacteria; p__Firmicutes; c__Clostridia; o__Clostridiales; f__Ruminococcaceae
f4dfb45b33372cdc0dc2fd20c0d0b448	-0.0791963	0.674524	0.996692	1	k__Bacteria; p__Firmicutes; c__Clostridia; o__Clostridiales; f__Ruminococcaceae; g__; s__
32a21601ca89d1f2629c1a9fc2de4359	-0.0777472	0.68017	0.996692	1	k__Bacteria; p__Bacteroidetes; c__Bacteroidia; o__Bacteroidales; f__[Paraprevotellaceae]; g__Paraprevotella; s__
877f27b47c85f6b2d3cf8a6aa86def40	0.0768831	0.683544	0.996692	1	k__Bacteria; p__Firmicutes; c__Clostridia; o__Clostridiales; f__Lachnospiraceae; g__; s__
b4a5fa270cd4b8f39f6734161093e707	0.0765181	0.684971	0.996692	1	k__Bacteria; p__Bacteroidetes; c__Bacteroidia; o__Bacteroidales; f__; g__; s__
8f1c11c7b732265cbfc1bb7dbd0241e7	-0.0764556	0.685216	0.996692	1	k__Bacteria; p__Firmicutes; c__Clostridia; o__Clostridiales; f__Lachnospiraceae; g__; s__
e6a34eb113dba66df0b8bbec907a8f5d	0.0748959	0.691327	0.996692	1	k__Bacteria; p__Bacteroidetes; c__Bacteroidia; o__Bacteroidales; f__Rikenellaceae; g__Alistipes; s__putredinis
1e6fb78e2244ca940f9fc31d88d711dc	0.0732474	0.697806	0.996692	1	k__Bacteria; p__Firmicutes; c__Clostridia; o__Clostridiales; f__[Mogibacteriaceae]; g__Mogibacterium; s__
9099a7f671b923c7b07c12508f17270a	0.0725144	0.700693	0.996692	1	k__Bacteria; p__Firmicutes; c__Clostridia; o__Clostridiales; f__Ruminococcaceae; g__Ruminococcus; s__
59597cd430deea6d8e0908dcd6db7e50	0.0722945	0.70156	0.996692	1	k__Bacteria; p__Proteobacteria; c__Betaproteobacteria; o__Burkholderiales; f__Alcaligenaceae; g__Sutterella; s__
138daeaeee1211d2a3d8502b8fe23b2a	0.071024	0.706577	0.996692	1	k__Bacteria; p__Bacteroidetes; c__Bacteroidia; o__Bacteroidales; f__S24-7; g__; s__
1fd31ccf4d6163405f70131e32d5065a	0.0699942	0.710651	0.996692	1	k__Bacteria; p__Firmicutes; c__Clostridia; o__Clostridiales; f__; g__; s__
7e17a5137fd9dab8c02617a186088c4d	0.069628	0.712103	0.996692	1	k__Bacteria; p__Firmicutes; c__Clostridia; o__Clostridiales; f__Ruminococcaceae; g__; s__
2189edb3764a738094de850a96d4e256	-0.0688942	0.715013	0.996692	1	k__Bacteria; p__Firmicutes; c__Clostridia; o__Clostridiales; f__Ruminococcaceae; g__Faecalibacterium; s__prausnitzii
90104f2fbcc925a6619e805c7a625c57	-0.0686889	0.715827	0.996692	1	k__Bacteria; p__Firmicutes; c__Clostridia; o__Clostridiales
d6c46ad81c01997055a3b713c0d5ee1b	0.0670588	0.722309	0.996692	1	k__Bacteria; p__Actinobacteria; c__Coriobacteriia; o__Coriobacteriales; f__Coriobacteriaceae; g__; s__
96b08b31f324f113c7b260a50f09860c	0.0660863	0.726184	0.996692	1	k__Bacteria; p__Bacteroidetes; c__Bacteroidia; o__Bacteroidales; f__[Odoribacteraceae]; g__Butyricimonas; s__
c8fce068920feb387167d44c01689295	-0.065808	0.727294	0.996692	1	k__Bacteria; p__Firmicutes; c__Clostridia; o__Clostridiales; f__Ruminococcaceae; g__Butyricicoccus; s__pullicaecorum
ba88d4e4e6a24ecc2a5aab6bdfbb77f5	-0.0652048	0.729702	0.996692	1	k__Bacteria; p__Firmicutes; c__Clostridia; o__Clostridiales; f__Ruminococcaceae; g__Oscillospira; s__
2319f9fecaef59a51537cdcb69cf5615	-0.0647938	0.731345	0.996692	1	k__Bacteria; p__Firmicutes; c__Clostridia; o__Clostridiales; f__Ruminococcaceae
e71461ffe18aa4dc3b1f7ba4a1011cff	0.064746	0.731536	0.996692	1	k__Bacteria; p__Firmicutes; c__Clostridia; o__Clostridiales; f__Lachnospiraceae
2403a466dd6d1e4f551d80394c2aa994	-0.0641045	0.734101	0.996692	1	k__Bacteria; p__Bacteroidetes; c__Bacteroidia; o__Bacteroidales; f__[Paraprevotellaceae]; g__Paraprevotella; s__
bad4f7c5ada34a1f813946abcfe5c556	0.0630771	0.738216	0.996692	1	k__Bacteria; p__Firmicutes; c__Clostridia; o__Clostridiales; f__; g__; s__
ecaa9f4e15a28f212d9bd60f749191ab	-0.061584	0.744209	0.996692	1	k__Bacteria; p__Firmicutes; c__Clostridia; o__Clostridiales; f__Ruminococcaceae; g__; s__
aa3e2d76e864d7909b51110e211ef36c	0.0604366	0.748824	0.996692	1	k__Bacteria; p__Firmicutes; c__Clostridia; o__Clostridiales; f__Ruminococcaceae; g__; s__
90e1253593cc84acfef1a41b57c0732f	0.0600938	0.750204	0.996692	1	k__Bacteria; p__Bacteroidetes; c__Bacteroidia; o__Bacteroidales; f__Prevotellaceae; g__Prevotella; s__copri
d81bc2cec5b41a33aae23824fb40ad60	0.059747	0.751602	0.996692	1	k__Bacteria; p__Firmicutes; c__Clostridia; o__Clostridiales; f__Ruminococcaceae; g__; s__
b89075e3356afd5634655288c5a3d1b8	0.0563222	0.76544	0.996692	1	k__Bacteria; p__Bacteroidetes; c__Bacteroidia; o__Bacteroidales; f__Prevotellaceae; g__; s__
8a261f382a739bbc5f9494b2c64c2744	0.0543732	0.773347	0.996692	1	k__Bacteria; p__Firmicutes; c__Clostridia; o__Clostridiales; f__Lachnospiraceae; g__Coprococcus; s__
2ae8a432208b85a14e86eb821c86ce2b	0.0526374	0.780407	0.996692	1	k__Bacteria; p__Firmicutes; c__Clostridia; o__Clostridiales
010f0ac2691bc0be12d0633d4b5d2cc4	-0.0522704	0.781902	0.996692	1	k__Bacteria; p__Firmicutes; c__Clostridia; o__Clostridiales; f__Ruminococcaceae; g__Faecalibacterium; s__prausnitzii
904ad13c7b8512200836d5cd9fb09e1b	-0.0519351	0.783268	0.996692	1	k__Bacteria; p__Bacteroidetes; c__Bacteroidia; o__Bacteroidales; f__Rikenellaceae; g__Alistipes; s__indistinctus
7e98f2e128465ec6076836ed049c9cfd	0.0518476	0.783625	0.996692	1	k__Bacteria; p__Firmicutes; c__Clostridia; o__Clostridiales; f__Lachnospiraceae; g__; s__
d315a0b30c8e21db4cfe89e65c0b2bf1	-0.0514922	0.785074	0.996692	1	k__Bacteria; p__Firmicutes; c__Clostridia; o__Clostridiales; f__; g__; s__
f9f5f08e8da4cc9740518223846563db	0.0514742	0.785148	0.996692	1	k__Bacteria; p__Bacteroidetes; c__Bacteroidia; o__Bacteroidales; f__Rikenellaceae; g__; s__
987998f891b4e30a6a1ba055aebb6d8b	0.0508225	0.787807	0.996692	1	k__Bacteria; p__Bacteroidetes; c__Bacteroidia; o__Bacteroidales; f__[Paraprevotellaceae]; g__[Prevotella]; s__
6fc765c81c8b663cedcd799094894748	0.0485482	0.797105	0.996692	1	k__Bacteria; p__Firmicutes; c__Clostridia; o__Clostridiales; f__; g__; s__
cf9726fcf623aa6f02f30d100144eed9	0.0483125	0.798071	0.996692	1	k__Bacteria; p__Bacteroidetes; c__Bacteroidia; o__Bacteroidales; f__Prevotellaceae; g__Prevotella; s__copri
de0551fb4e1582bc1fa068762294f375	-0.0478412	0.800002	0.996692	1	k__Bacteria; p__Bacteroidetes; c__Bacteroidia; o__Bacteroidales; f__[Paraprevotellaceae]; g__[Prevotella]; s__
d39f37b814ebd81091a949f8bd9d1710	-0.0474302	0.801686	0.996692	1	k__Bacteria; p__Bacteroidetes; c__Bacteroidia; o__Bacteroidales; f__Bacteroidaceae; g__Bacteroides; s__caccae
40a6b537d995aeb12b0100e2cb6ad879	-0.0464789	0.805589	0.996692	1	k__Bacteria; p__Firmicutes; c__Clostridia; o__Clostridiales; f__Lachnospiraceae; g__Blautia; s__
0f0a1f8c92368be6e8d3145bd4e94cd1	0.0450723	0.811368	0.996692	1	k__Bacteria; p__Firmicutes; c__Clostridia; o__Clostridiales; f__Lachnospiraceae; g__Ruminococcus; s__lactaris
5ca5ea401c8d3569e69626d2f81d5578	-0.0442532	0.814737	0.996692	1	k__Bacteria; p__Firmicutes; c__Clostridia; o__Clostridiales; f__Ruminococcaceae; g__; s__
ef1616938612ecae94c31842853cb904	0.0439324	0.816058	0.996692	1	k__Bacteria; p__Firmicutes; c__Clostridia; o__Clostridiales
6c4de756c45fa6e7e5adfe196f9f0039	-0.0436299	0.817304	0.996692	1	k__Bacteria; p__Firmicutes; c__Clostridia; o__Clostridiales; f__Lachnospiraceae; g__Coprococcus; s__
8183f1e3f9806994e125b1d5c6932498	0.0434631	0.817991	0.996692	1	k__Bacteria; p__Firmicutes; c__Clostridia; o__Clostridiales; f__Lachnospiraceae; g__Coprococcus; s__
79280cea51a6fe8a3432b2f266dd34db	-0.0415323	0.825953	0.996692	1	k__Bacteria; p__Firmicutes; c__Clostridia; o__Clostridiales; f__Ruminococcaceae; g__Faecalibacterium; s__prausnitzii
7ebc04cb539befd9f2e7faa131628c66	-0.0401537	0.831649	0.996692	1	k__Bacteria; p__Firmicutes; c__Clostridia; o__Clostridiales; f__[Mogibacteriaceae]; g__; s__
bc149bb0a10df94c8e27c5a380e85762	-0.0401488	0.831669	0.996692	1	k__Bacteria; p__Firmicutes; c__Clostridia; o__Clostridiales; f__Veillonellaceae; g__Mitsuokella; s__
e44897772cc4ff357931d64248c42e68	-0.0377	0.841806	0.996692	1	k__Bacteria; p__Bacteroidetes; c__Bacteroidia; o__Bacteroidales; f__[Paraprevotellaceae]; g__; s__
8bb5ff097e0707dca3fe5860af20f4a6	-0.037161	0.84404	0.996692	1	k__Bacteria; p__Bacteroidetes; c__Bacteroidia; o__Bacteroidales; f__Rikenellaceae; g__; s__
1c86153e1b13ab5322c96f2602b73513	-0.0364625	0.846938	0.996692	1	k__Archaea; p__Euryarchaeota; c__Methanobacteria; o__Methanobacteriales; f__Methanobacteriaceae; g__Methanobrevibacter; s__
57e77761c7d4464a3968f059b4a9afcc	-0.0360721	0.848558	0.996692	1	k__Bacteria; p__Firmicutes; c__Clostridia; o__Clostridiales; f__Ruminococcaceae; g__; s__
0cf86462b45382da531327e4186091da	0.0324863	0.863467	0.996692	1	k__Bacteria; p__Firmicutes; c__Clostridia; o__Clostridiales; f__Christensenellaceae; g__; s__
3b092a59cd0e2d57483420cc994ec49c	0.0299343	0.874106	0.996692	1	k__Bacteria; p__Firmicutes; c__Clostridia; o__Clostridiales; f__Clostridiaceae; g__Clostridium; s__celatum
ac5402de1ddf427ab8d2b0a8a0a44f19	-0.0298568	0.87443	0.996692	1	k__Bacteria; p__Bacteroidetes; c__Bacteroidia; o__Bacteroidales; f__Bacteroidaceae; g__Bacteroides; s__
beef5a54aaee13f217ecede427cb3071	0.0282331	0.88121	0.996692	1	k__Bacteria; p__Firmicutes; c__Clostridia; o__Clostridiales; f__Ruminococcaceae; g__; s__
9f74473636e6874853d88dfcbcecff49	-0.0281444	0.881581	0.996692	1	k__Bacteria; p__Firmicutes; c__Bacilli; o__Lactobacillales; f__Streptococcaceae; g__Lactococcus; s__
b1cc61423f9cdd7009e52e461c8d09a8	0.0280448	0.881997	0.996692	1	k__Bacteria; p__Firmicutes; c__Clostridia; o__Clostridiales; f__Lachnospiraceae; g__; s__
458157e555a80f9ba01d9da37ef787eb	-0.0278607	0.882766	0.996692	1	k__Bacteria; p__Firmicutes; c__Clostridia; o__Clostridiales; f__Ruminococcaceae; g__Oscillospira; s__
148c7eb0139bbc1b8c87dd31464742e4	-0.0274068	0.884664	0.996692	1	k__Bacteria; p__Firmicutes; c__Clostridia; o__Clostridiales; f__Lachnospiraceae; g__Anaerostipes; s__
9ac5fec396208e598ab2e2d26985d0df	0.0271467	0.885752	0.996692	1	k__Bacteria; p__Actinobacteria; c__Actinobacteria; o__Actinomycetales; f__Actinomycetaceae; g__Actinomyces; s__
a6099802840e60febef8e896967b7747	-0.0270754	0.88605	0.996692	1	k__Bacteria; p__Firmicutes; c__Clostridia; o__Clostridiales; f__[Mogibacteriaceae]; g__; s__
bd0f4e14387ee1ac7e5fe586cadbbed4	-0.0260437	0.890366	0.996692	1	k__Bacteria; p__Firmicutes; c__Clostridia; o__Clostridiales; f__Christensenellaceae; g__; s__
de6891b6f7a1f35bd9ccbc058b9e1a77	-0.0240338	0.898783	0.996692	1	k__Bacteria; p__Firmicutes; c__Clostridia; o__Clostridiales; f__Lachnospiraceae
362b97b08074732371b6e76cd1a894e1	0.0235491	0.900814	0.996692	1	k__Bacteria; p__Firmicutes; c__Clostridia; o__Clostridiales; f__Ruminococcaceae; g__; s__
059c8f8bb468064b134ea6d3661761ea	0.0232711	0.901979	0.996692	1	k__Bacteria; p__Firmicutes; c__Clostridia; o__Clostridiales; f__Lachnospiraceae; g__Lachnospira; s__
95fb1be2ae50b6d347649ea76c2a1874	-0.0207305	0.912638	0.996692	1	k__Bacteria; p__Firmicutes; c__Clostridia; o__Clostridiales; f__Lachnospiraceae
a24dae6b87885a55d81df1ea6d1abaf5	0.0205323	0.913471	0.996692	1	k__Bacteria; p__Firmicutes; c__Clostridia; o__Clostridiales; f__Lachnospiraceae; g__; s__
03569e3fd843f501355f7853b0ec9361	0.0204772	0.913702	0.996692	1	k__Bacteria; p__Proteobacteria; c__Betaproteobacteria; o__Burkholderiales; f__Alcaligenaceae; g__Sutterella; s__
1a389bf765c8ff0f92600f684fbe7ad7	-0.0203363	0.914294	0.996692	1	k__Bacteria; p__Firmicutes; c__Clostridia; o__Clostridiales; f__Ruminococcaceae; g__Faecalibacterium; s__prausnitzii
2652de6031cadd1b3f3e23ea9038a853	0.0199292	0.916003	0.996692	1	k__Bacteria; p__Proteobacteria; c__Gammaproteobacteria; o__Aeromonadales; f__Succinivibrionaceae
44029c828f4966c1a3fb81de8832d1eb	-0.0193916	0.918262	0.996692	1	k__Bacteria; p__Bacteroidetes; c__Bacteroidia; o__Bacteroidales; f__Prevotellaceae; g__Prevotella; s__copri
552e00cb506f739acaf08aa5641f9d84	0.0182786	0.922939	0.996692	1	k__Bacteria; p__Firmicutes; c__Clostridia; o__Clostridiales; f__Lachnospiraceae
35513c8de34a49ef37dde85737e6aef9	-0.0173005	0.927052	0.996692	1	k__Bacteria; p__Actinobacteria; c__Coriobacteriia; o__Coriobacteriales; f__Coriobacteriaceae; g__; s__
40c85a458df8d5a935122ba778d4f334	0.0167729	0.929271	0.996692	1	k__Bacteria; p__Bacteroidetes; c__Bacteroidia; o__Bacteroidales; f__Bacteroidaceae; g__Bacteroides; s__
4c731267e801c2afe253b5cbb58bdd24	-0.0163653	0.930986	0.996692	1	k__Bacteria; p__Firmicutes; c__Clostridia; o__Clostridiales; f__Lachnospiraceae; g__Dorea; s__
5860dac317300b1fe6094e958240cc7f	-0.0153078	0.935436	0.996692	1	k__Bacteria; p__Firmicutes; c__Clostridia; o__Clostridiales; f__Lachnospiraceae; g__Coprococcus; s__
77ad88eed91eef009bf64f101c96baa6	-0.0150608	0.936476	0.996692	1	k__Bacteria; p__Firmicutes; c__Clostridia; o__Clostridiales; f__Lachnospiraceae; g__Roseburia; s__
0d3b942348cade7e1c41ac52df03e63e	0.0120709	0.949069	0.996692	1	k__Bacteria; p__Firmicutes; c__Clostridia; o__Clostridiales; f__Veillonellaceae; g__Dialister; s__
ad7bc2bb6e1ec90a9bc3c8949bce80d6	-0.0113138	0.95226	0.996692	1	k__Bacteria; p__Firmicutes; c__Clostridia; o__Clostridiales; f__Lachnospiraceae; g__[Ruminococcus]; s__gnavus
ed1528f4822674c9e1da64b84c778e9f	-0.0110796	0.953247	0.996692	1	k__Bacteria; p__Firmicutes; c__Clostridia; o__Clostridiales; f__Lachnospiraceae; g__Lachnospira; s__
6a129e8ae637c96e7bb56223913911f7	-0.0108119	0.954375	0.996692	1	k__Bacteria; p__Firmicutes; c__Clostridia; o__Clostridiales; f__Lachnospiraceae; g__Coprococcus; s__
8f5959f21dc9ce9a281656f8d699ec07	0.00980918	0.958603	0.996692	1	k__Bacteria; p__Firmicutes; c__Clostridia; o__Clostridiales; f__Lachnospiraceae
d32627161d829a1488c2a047669cb29f	0.00899149	0.962051	0.996692	1	k__Bacteria; p__Firmicutes; c__Clostridia; o__Clostridiales; f__Ruminococcaceae; g__; s__
8ef31508d9a2fc6f83935de5607a686c	-0.00854194	0.963947	0.996692	1	k__Bacteria; p__Firmicutes; c__Clostridia; o__Clostridiales; f__Ruminococcaceae; g__Oscillospira; s__
04c8be5a3a6ba2d70446812e99318905	-0.00831025	0.964925	0.996692	1	k__Bacteria; p__Bacteroidetes; c__Bacteroidia; o__Bacteroidales; f__Bacteroidaceae; g__Bacteroides
861aebcc774e48b7c4f769dbf99da4c3	-0.0078134	0.967021	0.996692	1	k__Bacteria; p__Firmicutes; c__Clostridia; o__Clostridiales; f__Ruminococcaceae; g__Oscillospira; s__
b36ff490f4df87e30600ed347f23cbdc	-0.00683445	0.971151	0.996692	1	k__Bacteria; p__Firmicutes; c__Clostridia; o__Clostridiales; f__Ruminococcaceae
f4dfc85e21650ac92461b146ea6fba2c	0.00468111	0.980238	0.996692	1	k__Bacteria; p__Bacteroidetes; c__Bacteroidia; o__Bacteroidales; f__Bacteroidaceae; g__Bacteroides; s__
84853bd31e74a04290e47c542c8d293d	0.00449519	0.981023	0.996692	1	k__Bacteria; p__Firmicutes; c__Clostridia; o__Clostridiales; f__Ruminococcaceae; g__; s__
f45b62ab6ec22fb20364a7e05088158f	0.00437165	0.981544	0.996692	1	k__Bacteria; p__Firmicutes; c__Clostridia; o__Clostridiales; f__Lachnospiraceae
0cc2420a6a4698f8bf664d50b17d26b4	-0.00424266	0.982089	0.996692	1	k__Bacteria; p__Bacteroidetes; c__Bacteroidia; o__Bacteroidales; f__Rikenellaceae; g__Alistipes; s__onderdonkii
b0645cbec7653c887cb868a248d95874	0.0012109	0.994888	1	1	k__Bacteria; p__Firmicutes; c__Clostridia; o__Clostridiales; f__Ruminococcaceae; g__Faecalibacterium; s__prausnitzii
42ac6d34b293d442987af367e2eb4f51	-0.00110123	0.995351	1	1	k__Bacteria; p__Firmicutes; c__Clostridia; o__Clostridiales; f__Lachnospiraceae
c162a4f3943238810eba8a25f0563cca	0.000404656	0.998292	1	1	k__Bacteria; p__Bacteroidetes; c__Bacteroidia; o__Bacteroidales; f__Bacteroidaceae; g__Bacteroides
6544aa330ec6ca650def4e40ae77daff	0	1	1	1	k__Bacteria; p__Bacteroidetes; c__Bacteroidia; o__Bacteroidales; f__Prevotellaceae; g__Prevotella; s__copri
